# Supplementary material for: Prospective Characterization Factors for Assessing Climate Change Impacts in Life Cycle Assessments
Source: Environ Sci Technol. 2026 Jan 21;60(4):3202–15. doi: 10.1021/acs.est.5c12391 (PMC12874512; doi:10.1021/acs.est.5c12391)
Supplement: Supplementary file 1 [file es5c12391_si_001.xlsx]

## Sheet: Sheet1
IAM-SSP-RCP Scenario, pGTP100 - CH4	2030	2031	2032	2033	2034	2035	2036	2037	2038	2039	2040	2041	2042	2043	2044	2045	2046	2047	2048	2049	2050
AIM_-_SSP3_-_4.5	5.6	5.6	5.6	5.6	5.7	5.7	5.7	5.7	5.8	5.8	5.8	5.9	5.9	5.9	6	6	6	6.1	6.1	6.2	6.2
AIM_-_SSP3_-_6.0	4.9	5	5	5	5	5.1	5.1	5.1	5.1	5.2	5.2	5.2	5.2	5.3	5.3	5.3	5.4	5.4	5.4	5.5	5.5
AIM_-_SSP3_-_8.5	4.7	4.7	4.7	4.8	4.8	4.8	4.8	4.8	4.9	4.9	4.9	4.9	5	5	5	5	5.1	5.1	5.1	5.1	5.2
GCAM4_-SSP4_-_2.6	5.5	5.6	5.6	5.6	5.6	5.6	5.6	5.6	5.7	5.7	5.7	5.7	5.7	5.7	5.7	5.7	5.7	5.7	5.7	5.7	5.8
GCAM4_-SSP4_-_4.5	5	5	5	5	5	5.1	5.1	5.1	5.1	5.1	5.2	5.2	5.2	5.2	5.2	5.3	5.3	5.3	5.3	5.3	5.4
GCAM4_-SSP4_-_6.0	4.7	4.7	4.7	4.8	4.8	4.8	4.8	4.8	4.9	4.9	4.9	4.9	4.9	5	5	5	5	5.1	5.1	5.1	5.1
GCAM4_-SSP4_-_8.5	4.1	4.1	4.1	4.1	4.1	4.1	4.2	4.2	4.2	4.2	4.2	4.2	4.3	4.3	4.3	4.3	4.3	4.4	4.4	4.4	4.4
IMAGE_-_SSP1_-_2.6	5.8	5.8	5.8	5.9	5.9	6	6	6.1	6.1	6.2	6.2	6.2	6.3	6.3	6.3	6.4	6.4	6.5	6.5	6.5	6.6
IMAGE_-_SSP1_-_4.5	5	5.1	5.1	5.1	5.2	5.2	5.2	5.3	5.3	5.4	5.4	5.4	5.5	5.5	5.5	5.6	5.6	5.7	5.7	5.7	5.8
IMAGE_-_SSP1_-_8.5	4.8	4.8	4.8	4.8	4.9	4.9	4.9	4.9	5	5	5	5	5.1	5.1	5.1	5.2	5.2	5.2	5.2	5.3	5.3
MESSAGE-GLOBIOM_-SSP2_-_2.6	5.6	5.6	5.7	5.7	5.7	5.8	5.8	5.8	5.8	5.9	5.9	5.9	6	6	6	6.1	6.1	6.1	6.2	6.2	6.2
MESSAGE-GLOBIOM_-SSP2_-_4.5	5	5	5.1	5.1	5.1	5.1	5.2	5.2	5.2	5.3	5.3	5.3	5.4	5.4	5.4	5.5	5.5	5.5	5.6	5.6	5.6
MESSAGE-GLOBIOM_-SSP2_-_6.0	4.8	4.8	4.8	4.8	4.9	4.9	4.9	4.9	5	5	5	5.1	5.1	5.1	5.1	5.2	5.2	5.2	5.3	5.3	5.3
MESSAGE-GLOBIOM_-SSP2_-_8.5	4.1	4.1	4.2	4.2	4.2	4.2	4.2	4.3	4.3	4.3	4.3	4.4	4.4	4.4	4.4	4.5	4.5	4.5	4.6	4.6	4.6
REMIND-MAGPIE_-SSP5_-_2.6	5.6	5.7	5.7	5.8	5.8	5.8	5.9	5.9	6	6	6	6.1	6.1	6.2	6.2	6.3	6.3	6.4	6.4	6.4	6.5
REMIND-MAGPIE_-SSP5_-_4.5	5	5	5	5.1	5.1	5.1	5.2	5.2	5.2	5.3	5.3	5.3	5.4	5.4	5.5	5.5	5.5	5.6	5.6	5.7	5.7
REMIND-MAGPIE_-SSP5_-_6.0	4.7	4.8	4.8	4.8	4.8	4.9	4.9	4.9	5	5	5	5	5.1	5.1	5.2	5.2	5.2	5.3	5.3	5.3	5.4
REMIND-MAGPIE_-SSP5_-_8.5	4.1	4.1	4.2	4.2	4.2	4.2	4.2	4.3	4.3	4.3	4.3	4.4	4.4	4.4	4.4	4.5	4.5	4.5	4.5	4.6	4.6
