# Supplementary material for: Prospective Characterization Factors for Assessing Climate Change Impacts in Life Cycle Assessments
Source: Environ Sci Technol. 2026 Jan 21;60(4):3202–15. doi: 10.1021/acs.est.5c12391 (PMC12874512; doi:10.1021/acs.est.5c12391)
Supplement: Supplementary file 2 [file es5c12391_si_002.xlsx]

## Sheet: Sheet1
Scenario	2030	2031	2032	2033	2034	2035	2036	2037	2038	2039	2040	2041	2042	2043	2044	2045	2046	2047	2048	2049	2050
AIM_-_SSP3_-_4.5	232.5	233.6	234.7	235.9	237	238.2	239.4	240.6	241.9	243.1	244.4	245.1	245.9	246.7	247.5	248.3	249.1	250	250.8	251.7	252.5
AIM_-_SSP3_-_6.0	206.8	207.8	208.9	210	211.1	212.2	213.3	214.5	215.6	216.8	218	218.9	219.9	220.8	221.7	222.7	223.7	224.6	225.6	226.6	227.7
AIM_-_SSP3_-_8.5	197.8	199.1	200.3	201.6	202.8	204.2	205.5	206.8	208.2	209.6	211	212.4	213.7	215.1	216.5	217.9	219.4	220.9	222.4	223.9	225.5
GCAM4_-SSP4_-_2.6	227.6	227.9	228.1	228.4	228.7	229	229.3	229.6	229.9	230.2	230.5	230.5	230.5	230.5	230.4	230.4	230.4	230.3	230.3	230.3	230.2
GCAM4_-SSP4_-_4.5	204	204.8	205.5	206.3	207	207.8	208.6	209.3	210.1	210.9	211.7	212.3	212.9	213.5	214.1	214.7	215.3	215.9	216.5	217.1	217.7
GCAM4_-SSP4_-_6.0	195.2	196.1	197.1	198.1	199.1	200.1	201.1	202.2	203.2	204.3	205.4	206.3	207.3	208.3	209.3	210.4	211.4	212.4	213.5	214.6	215.7
GCAM4_-SSP4_-_8.5	170.6	171.6	172.6	173.5	174.6	175.6	176.6	177.7	178.8	179.9	181	182	183	184.1	185.2	186.3	187.4	188.5	189.7	190.8	192
IMAGE_-_SSP1_-_2.6	225.7	226.1	226.4	226.8	227.1	227.5	227.8	228.2	228.6	228.9	229.3	229.4	229.4	229.5	229.6	229.6	229.7	229.8	229.9	229.9	230
IMAGE_-_SSP1_-_4.5	203.1	203.8	204.5	205.2	205.9	206.6	207.3	208.1	208.8	209.6	210.3	210.9	211.6	212.2	212.8	213.5	214.1	214.8	215.5	216.2	216.9
IMAGE_-_SSP1_-_8.5	194.2	195	195.8	196.7	197.5	198.4	199.2	200.1	201	201.9	202.9	203.7	204.5	205.3	206.1	207	207.8	208.7	209.6	210.5	211.4
MESSAGE-GLOBIOM_-SSP2_-_2.6	226.6	227	227.4	227.8	228.2	228.6	229	229.5	229.9	230.3	230.7	230.8	230.8	230.8	230.8	230.9	230.9	230.9	231	231	231
MESSAGE-GLOBIOM_-SSP2_-_4.5	203.2	204	204.8	205.6	206.4	207.2	208	208.8	209.6	210.5	211.3	212	212.8	213.5	214.2	214.9	215.7	216.4	217.2	218	218.8
MESSAGE-GLOBIOM_-SSP2_-_6.0	193.9	194.7	195.6	196.4	197.3	198.2	199.1	200	201	201.9	202.9	203.8	204.7	205.7	206.6	207.6	208.6	209.6	210.6	211.7	212.7
MESSAGE-GLOBIOM_-SSP2_-_8.5	168.6	169.4	170.2	171	171.8	172.6	173.4	174.2	175.1	175.9	176.8	177.7	178.6	179.5	180.4	181.4	182.3	183.3	184.3	185.3	186.3
REMIND-MAGPIE_-SSP5_-_2.6	228.9	229.6	230.4	231.1	231.9	232.7	233.5	234.3	235.1	235.9	236.7	237.1	237.6	238	238.4	238.8	239.2	239.7	240.1	240.6	241
REMIND-MAGPIE_-SSP5_-_4.5	204	204.9	205.8	206.7	207.6	208.5	209.4	210.4	211.3	212.3	213.3	214.1	214.9	215.7	216.6	217.4	218.3	219.2	220.1	221	221.9
REMIND-MAGPIE_-SSP5_-_6.0	194.8	195.8	196.8	197.9	198.9	200	201.1	202.2	203.3	204.5	205.6	206.8	208	209.2	210.4	211.7	212.9	214.2	215.5	216.9	218.2
REMIND-MAGPIE_-SSP5_-_8.5	171.4	172.6	173.8	175.1	176.4	177.7	179	180.3	181.7	183.1	184.6	186.2	187.8	189.5	191.2	192.9	194.7	196.5	198.4	200.3	202.2
