# Supplementary material for: Prospective Characterization Factors for Assessing Climate Change Impacts in Life Cycle Assessments
Source: Environ Sci Technol. 2026 Jan 21;60(4):3202–15. doi: 10.1021/acs.est.5c12391 (PMC12874512; doi:10.1021/acs.est.5c12391)
Supplement: Supplementary file 3 [file es5c12391_si_003.xlsx]

## Sheet: Sheet1
Scenario	2030	2031	2032	2033	2034	2035	2036	2037	2038	2039	2040	2041	2042	2043	2044	2045	2046	2047	2048	2049	2050
AIM_-_SSP3_-_4.5	29.1	29.2	29.4	29.5	29.7	29.8	30	30.1	30.3	30.4	30.6	30.8	31	31.2	31.4	31.6	31.8	32	32.2	32.4	32.6
AIM_-_SSP3_-_6.0	28	28.2	28.3	28.4	28.6	28.7	28.9	29	29.2	29.3	29.5	29.7	29.8	30	30.2	30.4	30.6	30.8	31	31.2	31.4
AIM_-_SSP3_-_8.5	27.9	28	28.1	28.3	28.4	28.5	28.7	28.8	29	29.1	29.2	29.4	29.5	29.7	29.9	30	30.2	30.4	30.5	30.7	30.9
GCAM4_-SSP4_-_2.6	29	29.1	29.2	29.3	29.3	29.4	29.5	29.6	29.7	29.7	29.8	29.9	29.9	29.9	30	30	30	30.1	30.1	30.1	30.2
GCAM4_-SSP4_-_4.5	28.1	28.2	28.4	28.5	28.6	28.7	28.9	29	29.1	29.2	29.4	29.5	29.6	29.7	29.8	29.9	30	30.1	30.2	30.4	30.5
GCAM4_-SSP4_-_6.0	27.9	28	28.1	28.2	28.4	28.5	28.6	28.7	28.9	29	29.1	29.3	29.4	29.5	29.7	29.8	30	30.1	30.3	30.4	30.6
GCAM4_-SSP4_-_8.5	25.6	25.7	25.8	25.9	26	26.1	26.2	26.3	26.4	26.5	26.6	26.7	26.9	27	27.1	27.2	27.4	27.5	27.6	27.8	27.9
IMAGE_-_SSP1_-_2.6	30.1	30.4	30.6	30.8	31.1	31.3	31.5	31.8	32	32.2	32.5	32.7	32.9	33.1	33.3	33.5	33.7	33.9	34.1	34.3	34.5
IMAGE_-_SSP1_-_4.5	28.6	28.8	29	29.2	29.4	29.6	29.8	30	30.2	30.4	30.7	30.9	31.1	31.3	31.5	31.8	32	32.2	32.5	32.7	32.9
IMAGE_-_SSP1_-_8.5	28.2	28.4	28.5	28.7	28.9	29	29.2	29.3	29.5	29.7	29.8	30	30.2	30.3	30.5	30.7	30.9	31	31.2	31.4	31.6
MESSAGE-GLOBIOM_-SSP2_-_2.6	29.4	29.5	29.7	29.8	30	30.2	30.3	30.5	30.6	30.8	31	31.1	31.3	31.5	31.6	31.8	31.9	32.1	32.3	32.4	32.6
MESSAGE-GLOBIOM_-SSP2_-_4.5	28.4	28.5	28.7	28.9	29	29.2	29.4	29.6	29.7	29.9	30.1	30.3	30.5	30.7	30.9	31.1	31.3	31.5	31.8	32	32.2
MESSAGE-GLOBIOM_-SSP2_-_6.0	28.2	28.3	28.5	28.7	28.8	29	29.1	29.3	29.5	29.6	29.8	30	30.2	30.4	30.6	30.8	31	31.2	31.4	31.6	31.8
MESSAGE-GLOBIOM_-SSP2_-_8.5	25.9	26	26.2	26.3	26.4	26.6	26.7	26.9	27	27.2	27.3	27.5	27.7	27.8	28	28.2	28.4	28.6	28.7	28.9	29.1
REMIND-MAGPIE_-SSP5_-_2.6	29.5	29.7	29.9	30.1	30.4	30.6	30.8	31	31.2	31.5	31.7	31.9	32.2	32.4	32.6	32.9	33.1	33.4	33.6	33.9	34.1
REMIND-MAGPIE_-SSP5_-_4.5	28.3	28.5	28.7	28.8	29	29.2	29.4	29.6	29.8	30	30.2	30.4	30.6	30.8	31.1	31.3	31.5	31.8	32	32.2	32.5
REMIND-MAGPIE_-SSP5_-_6.0	28.1	28.3	28.4	28.6	28.8	28.9	29.1	29.3	29.4	29.6	29.8	30	30.2	30.4	30.6	30.9	31.1	31.3	31.5	31.8	32
REMIND-MAGPIE_-SSP5_-_8.5	25.9	26	26.2	26.3	26.4	26.6	26.7	26.9	27	27.2	27.3	27.5	27.7	27.8	28	28.2	28.4	28.6	28.7	28.9	29.1
