# Supplementary material for: Prospective Characterization Factors for Assessing Climate Change Impacts in Life Cycle Assessments
Source: Environ Sci Technol. 2026 Jan 21;60(4):3202–15. doi: 10.1021/acs.est.5c12391 (PMC12874512; doi:10.1021/acs.est.5c12391)
Supplement: Supplementary file 4 [file es5c12391_si_004.xlsx]

## Sheet: Sheet1
Scenario	2030	2031	2032	2033	2034	2035	2036	2037	2038	2039	2040	2041	2042	2043	2044	2045	2046	2047	2048	2049	2050
AIM_-_SSP3_-_4.5	262.2	263.6	265	266.5	268	269.5	271	272.5	274.1	275.6	277.2	278.2	279.3	280.3	281.3	282.4	283.4	284.5	285.6	286.7	287.8
AIM_-_SSP3_-_6.0	252.7	254.2	255.6	257.1	258.6	260.1	261.7	263.3	264.9	266.5	268.1	269.4	270.7	272	273.3	274.6	275.9	277.3	278.7	280.1	281.5
AIM_-_SSP3_-_8.5	252.7	254.4	256.2	258	259.8	261.6	263.5	265.4	267.4	269.4	271.4	273.3	275.2	277.2	279.2	281.3	283.3	285.4	287.6	289.8	292
GCAM4_-SSP4_-_2.6	256.2	256.6	257	257.4	257.8	258.2	258.6	259	259.4	259.8	260.2	260.2	260.2	260.2	260.2	260.2	260.2	260.2	260.2	260.2	260.2
GCAM4_-SSP4_-_4.5	249.1	250.1	251.2	252.2	253.2	254.3	255.4	256.5	257.6	258.7	259.8	260.6	261.4	262.2	263.1	263.9	264.7	265.6	266.4	267.3	268.1
GCAM4_-SSP4_-_6.0	249	250.4	251.7	253.1	254.6	256	257.5	259	260.5	262	263.5	264.9	266.4	267.8	269.2	270.7	272.2	273.7	275.3	276.8	278.4
GCAM4_-SSP4_-_8.5	230.8	232.3	233.7	235.2	236.8	238.3	239.9	241.5	243.1	244.7	246.4	248	249.5	251.1	252.8	254.4	256.1	257.8	259.6	261.3	263.1
IMAGE_-_SSP1_-_2.6	254.2	254.7	255.1	255.6	256.1	256.6	257.2	257.7	258.2	258.7	259.2	259.4	259.5	259.6	259.8	259.9	260.1	260.2	260.3	260.5	260.6
IMAGE_-_SSP1_-_4.5	248	249	249.9	250.9	251.9	252.9	254	255	256	257.1	258.2	259	259.9	260.8	261.7	262.7	263.6	264.5	265.5	266.4	267.4
IMAGE_-_SSP1_-_8.5	247.7	248.9	250.1	251.3	252.5	253.7	255	256.3	257.6	258.9	260.2	261.3	262.5	263.7	264.9	266.1	267.4	268.6	269.9	271.1	272.4
MESSAGE-GLOBIOM_-SSP2_-_2.6	255.1	255.6	256.2	256.7	257.3	257.9	258.4	259	259.6	260.2	260.7	260.8	260.9	261	261.1	261.2	261.3	261.4	261.5	261.5	261.6
MESSAGE-GLOBIOM_-SSP2_-_4.5	248.1	249.2	250.3	251.4	252.5	253.6	254.7	255.9	257.1	258.2	259.4	260.4	261.4	262.4	263.5	264.5	265.5	266.6	267.7	268.8	269.9
MESSAGE-GLOBIOM_-SSP2_-_6.0	247.3	248.5	249.7	251	252.2	253.5	254.8	256.2	257.5	258.8	260.2	261.5	262.9	264.3	265.7	267.1	268.5	269.9	271.4	272.9	274.4
MESSAGE-GLOBIOM_-SSP2_-_8.5	228	229.2	230.4	231.6	232.8	234	235.3	236.6	237.8	239.1	240.5	241.8	243.2	244.6	246	247.4	248.9	250.4	251.9	253.4	254.9
REMIND-MAGPIE_-SSP5_-_2.6	257.9	258.8	259.8	260.8	261.8	262.8	263.9	264.9	266	267.1	268.1	268.7	269.3	269.9	270.4	271	271.6	272.2	272.8	273.4	274
REMIND-MAGPIE_-SSP5_-_4.5	249.1	250.3	251.6	252.8	254.1	255.3	256.6	257.9	259.2	260.6	261.9	263.1	264.2	265.4	266.6	267.8	269	270.2	271.4	272.7	274
REMIND-MAGPIE_-SSP5_-_6.0	248.5	249.9	251.4	252.9	254.4	255.9	257.5	259.1	260.7	262.3	264	265.7	267.4	269.1	270.9	272.7	274.5	276.3	278.2	280.1	282
REMIND-MAGPIE_-SSP5_-_8.5	232	233.8	235.7	237.6	239.5	241.5	243.5	245.5	247.6	249.7	251.8	254.2	256.7	259.2	261.7	264.3	267	269.7	272.5	275.3	278.2
