# Supplementary material for: Prospective Characterization Factors for Assessing Climate Change Impacts in Life Cycle Assessments
Source: Environ Sci Technol. 2026 Jan 21;60(4):3202–15. doi: 10.1021/acs.est.5c12391 (PMC12874512; doi:10.1021/acs.est.5c12391)
Supplement: Supplementary file 7 [file es5c12391_si_007.xlsx]

## Sheet: Sheet1
Flow Name	Flow Code	Characterization Factor
Butane	892f10da-7bf2-42b3-b171-221989661a05	0.006
Carbon dioxide, fossil	f9749677-9c9f-4678-ab55-c607dfdc2cb9	1
Chloroform	4cadbc9f-0472-4bb9-a942-df5b90e37878	20.6
Ethane	9ea11aea-7cb7-4b38-b936-a42c2a4bac97	0.437
Ethane, 1,1,1,2-tetrafluoro-, HFC-134a	fa0c2bee-8dd9-4f8a-8489-b1f3b43de958	1530
Ethane, 1,1,1-trichloro-, HCFC-140	818cee9e-231c-4b53-8ed2-47a0001802d5	161
Ethane, 1,1,1-trifluoro-, HFC-143a	f43b2b80-f5a6-4d31-9980-0754305a978d	5810
Ethane, 1,1-dichloro-1-fluoro-, HCFC-141b	033d3a16-e1a2-4ce8-8769-f4ea867801ca	860
Ethane, 1,1-difluoro-, HFC-152a	393d0862-04cc-45ae-8d08-9dc2a4461b35	164
Ethane, 1,2-dichloro-	468bebea-17ee-49d3-b11d-c603d91c67c8	1.3
Ethane, 1-chloro-1,1-difluoro-, HCFC-142b	400be66e-4383-482a-93e3-c005e96de261	2300
Ethane, 2,2-dichloro-1,1,1-trifluoro-, HCFC-123	db907ff7-6cf0-4f88-9376-116262dfad6d	90.4
Ethane, 2-chloro-1,1,1,2-tetrafluoro-, HCFC-124	27f61651-96a5-45c7-9873-832626cf6905	597
Ethane, chloropentafluoro-, CFC-115	15e54d5b-aba2-40a6-9aa8-aa2b8c432129	9600
Ethane, hexafluoro-, HFC-116	df5dd437-2e12-4af6-8f7a-9c8224857dc5	12400
Ethane, pentafluoro-, HFC-125	5d1701c5-c4ef-49c7-8a68-ce7c255eee9f	3740
Tetrachloroethylene	d2d4b344-3c58-4b0c-868a-ac0bdb2027dc	6.34
Trichloroethylene	0e7c1a7b-cd98-4f8d-a619-a687d3e2cb48	0.044
Methane, bromo-, Halon 1001	4bf1c333-419b-4278-ac14-247c8bf563d6	2.43
Methane, bromochlorodifluoro-, Halon 1211	816c43d1-bc30-4a72-81db-08cb6be4da4f	1930
Methane, bromotrifluoro-, Halon 1301	18ddd879-5496-4419-8ab7-e0d3864d977d	7200
Methane, chlorodifluoro-, HCFC-22	8ca6c84b-7f56-47e6-8d17-4f2dbc49a943	1960
Methane, chloro-fluoro-, HCFC-31	5fa05c4f-8766-41ff-9dd1-fa47c0b7ea48	79.4
Methane, chlorotrifluoro-, CFC-13	43bc4fc0-bfeb-46d6-b3de-f69c3ccd622a	16200
Methane, dichloro-, HCC-30	2716807d-0266-48ff-bb7a-6e6c5fbfd5c5	11.2
Methane, dichlorodifluoro-, CFC-12	31a3e44c-4098-461e-aba2-f79540e05087	12500
Methane, dichlorofluoro-, HCFC-21	3c8af80d-7ff8-43f4-b1a7-cef73b1b4682	160
Methane, difluoro-, HFC-32	c9028b09-c12d-421b-9944-7d145e196ebc	771
Methane, fossil	5f7aad3d-566c-4d0d-ad59-e765f971aa0f	29.8
Methane, monochloro-, R-40	370447a7-70d1-47bd-8577-0a32c4f53570	5.54
Methane, non-fossil	baf58fc9-573c-419c-8c16-831ac03203b9	27
Methane, tetrachloro-, R-10	5c97dd6c-aaa5-4477-aaf8-dbd0674499c4	2200
Methane, tetrafluoro-, R-14	dfe1da1e-7756-4f7e-a393-6d5e2342a962	7380
Methane, trichlorofluoro-, CFC-11	33a69662-583b-45b8-8cb9-94f59fca9133	6230
Methane, trifluoro-, HFC-23	8f87dcf1-0177-4d62-bea0-a5dd8647ef8c	14600
Monochloroethane	f3f34697-7231-4575-aaf5-e35b972d329a	0.481
Nitrogen fluoride	1fdc280a-34d3-4513-b110-3f526b17c443	17400
Propane	98c66fdb-091d-46e9-a533-686f821e8f6a	0.02
Sulfur hexafluoride	856c9aa2-c20c-49a8-9417-c71bdb5f17b0	25200
Butane	fa5512cf-04a2-4014-8e96-d3e2d137f0df	0.006
Butane	f4a1e10b-ed51-433e-a2f5-2a99f231a5e5	0.006
Butane	66ff5d22-17e2-4112-b486-3ea4e0191fba	0.006
Butane	982b0510-96ac-4bcb-a758-e98006b95f4d	0.006
Carbon dioxide, fossil	aa7cac3a-3625-41d4-bc54-33e2cf11ec46	1
Carbon dioxide, fossil	e259263c-d1f1-449f-bb9b-73c6d0a32a00	1
Carbon dioxide, fossil	16eeda8a-1ea2-408e-ab37-2648495058dd	1
Carbon dioxide, fossil	349b29d1-3e58-4c66-98b9-9d1a076efd2e	1
Chloroform	fa9b9736-6de8-4bd6-ba22-1bd78c798373	20.6
Chloroform	78259cf2-1bb2-41ec-941c-9d70909df094	20.6
Chloroform	98af3079-fb76-488d-8afe-713814e14d36	20.6
Chloroform	fbf6ab3a-74e3-4cbe-b61d-959728bdce46	20.6
Ethane	e7e0031e-791d-42f4-b26c-ec322db637bc	0.437
Ethane	823106de-a29a-481f-8647-728a19b9294d	0.437
Ethane	6cfec9aa-691b-4be2-940d-56e73fda16de	0.437
Ethane	8e30c990-5ed4-4f94-9d0e-2f5e4ff1a1f9	0.437
Ethane, 1,1,1,2-tetrafluoro-, HFC-134a	16fcd4f9-0bb8-4b84-8334-3ffb1a17aa74	1530
Ethane, 1,1,1,2-tetrafluoro-, HFC-134a	647ae26f-f2fe-44cb-ac81-39bb7736f28e	1530
Ethane, 1,1,1,2-tetrafluoro-, HFC-134a	75fe1a2c-49fa-49e4-90f1-8f102508a96d	1530
Ethane, 1,1,1,2-tetrafluoro-, HFC-134a	e87f039d-d9ce-4242-ac18-c9284cc80f3d	1530
Ethane, 1,1,1-trichloro-, HCFC-140	99585564-bfce-4845-9aaa-2f24b8f26a41	161
Ethane, 1,1,1-trichloro-, HCFC-140	f8ee4881-a003-4e18-aa2a-d9daf97d76f7	161
Ethane, 1,1,1-trichloro-, HCFC-140	9e7d019f-c8c0-4631-9bbb-ced3e081c90d	161
Ethane, 1,1,1-trichloro-, HCFC-140	ce6294f5-2ed7-46ee-a967-33e265e34455	161
Ethane, 1,1,1-trifluoro-, HFC-143a	5253e322-7de5-42aa-9167-daf22ff44031	5810
Ethane, 1,1,1-trifluoro-, HFC-143a	bf580c6b-1b4d-429d-bed7-1e335920941f	5810
Ethane, 1,1,1-trifluoro-, HFC-143a	5eb2d548-1694-496d-b3bd-a439984fca7d	5810
Ethane, 1,1,1-trifluoro-, HFC-143a	e86bfec2-1025-4fa2-90b1-81e35e621e91	5810
Ethane, 1,1,2-trichloro-1,2,2-trifluoro-, CFC-113	d2025041-20ee-41bb-b2c8-47631e839ff0	6520
Ethane, 1,1-dichloro-1-fluoro-, HCFC-141b	416eedbd-a7b4-4693-8031-9bfaa2f20ebc	860
Ethane, 1,1-dichloro-1-fluoro-, HCFC-141b	b018c97d-8fea-4258-b4d3-6a65669c77f4	860
Ethane, 1,1-dichloro-1-fluoro-, HCFC-141b	8c193650-c4ae-4e9a-b25b-eaa7b2b9ea2d	860
Ethane, 1,1-dichloro-1-fluoro-, HCFC-141b	843fd145-61ac-4fa7-a608-ce4ac4d88d49	860
Ethane, 1,1-difluoro-, HFC-152a	1c4a106a-53bc-40f5-bcae-d30ab191dbfe	164
Ethane, 1,1-difluoro-, HFC-152a	94ca9e00-5268-4663-a0cd-25026c7c6b53	164
Ethane, 1,1-difluoro-, HFC-152a	fff3d2db-2784-4044-a6a2-2bc7242456ee	164
Ethane, 1,1-difluoro-, HFC-152a	9cf9bf0e-86fe-42c0-90cc-bfed96fbdc8f	164
Ethane, 1,2-dichloro-	89324b2f-1e73-4eb1-9716-96b9be0349ac	1.3
Ethane, 1,2-dichloro-	ba3120e9-7412-4517-812c-752edeac5472	1.3
Ethane, 1,2-dichloro-	cab70244-9e25-42d3-b31e-ddabfd3eeb67	1.3
Ethane, 1,2-dichloro-	03758df7-503a-400e-bc7b-ec05825761a5	1.3
Ethane, 1-chloro-1,1-difluoro-, HCFC-142b	95b6f6da-49f9-413d-8ff5-5342d6cff588	2300
Ethane, 1-chloro-1,1-difluoro-, HCFC-142b	50432644-8568-444e-b7e7-8e37a7e1f3e3	2300
Ethane, 1-chloro-1,1-difluoro-, HCFC-142b	1652c2e3-c6c5-49e1-9ad1-34c188087ca6	2300
Ethane, 1-chloro-1,1-difluoro-, HCFC-142b	ba781ac6-cdf1-4a09-86b5-76b19ed3438b	2300
Ethane, 2,2-dichloro-1,1,1-trifluoro-, HCFC-123	2cbc6042-2cee-4668-8017-d7f805d9029e	90.4
Ethane, 2,2-dichloro-1,1,1-trifluoro-, HCFC-123	f322122f-3059-4cfb-8754-efc82548e7f0	90.4
Ethane, 2,2-dichloro-1,1,1-trifluoro-, HCFC-123	2fff3bda-1eec-4166-9969-bc9e757c8e8e	90.4
Ethane, 2,2-dichloro-1,1,1-trifluoro-, HCFC-123	050da0cd-2957-45a9-ae7a-ace372083fe5	90.4
Ethane, 2-chloro-1,1,1,2-tetrafluoro-, HCFC-124	71a6ea76-6642-4573-bed2-c1884e6792fd	597
Ethane, 2-chloro-1,1,1,2-tetrafluoro-, HCFC-124	0bf92802-8b5e-43f5-a261-95c06bd5c551	597
Ethane, 2-chloro-1,1,1,2-tetrafluoro-, HCFC-124	9b7e5cbf-e1eb-420d-ad43-248df23457ee	597
Ethane, 2-chloro-1,1,1,2-tetrafluoro-, HCFC-124	60268f3d-468b-487e-acb1-24d7250cb6b3	597
Ethane, chloropentafluoro-, CFC-115	6f8ce7a4-d66a-4593-9314-51778aa09d4b	9600
Ethane, chloropentafluoro-, CFC-115	4925cde1-9f43-43d3-bcf1-4865b8de6634	9600
Ethane, chloropentafluoro-, CFC-115	30533fd3-b19c-44fc-9a88-fb6b12409b47	9600
Ethane, chloropentafluoro-, CFC-115	ec8789e5-d140-4ca8-b7ef-b3abfd044414	9600
Ethane, hexafluoro-, HFC-116	8f3e0579-d07d-48c9-b41a-fb559728f9c0	12400
Ethane, hexafluoro-, HFC-116	b7e0bddf-7b8a-43f4-9319-6f4b3d9fa65a	12400
Ethane, hexafluoro-, HFC-116	7f62f535-e81a-476c-9c39-4d59f289db1a	12400
Ethane, hexafluoro-, HFC-116	acc39720-dda7-4b3a-80c7-c6394cad4191	12400
Ethane, pentafluoro-, HFC-125	84386543-b148-465b-9265-ad638c12e263	3740
Ethane, pentafluoro-, HFC-125	dc9520c7-6e4a-42fb-b1f6-9fa8f34667a4	3740
Ethane, pentafluoro-, HFC-125	40022b1f-8906-4c54-a074-bf1a3fc9b13f	3740
Ethane, pentafluoro-, HFC-125	281e1011-f121-4d5b-ad4d-22d562b2c2cd	3740
Tetrachloroethylene	754028fd-e650-4804-922e-694a764ba578	6.34
Tetrachloroethylene	d88b5aeb-d589-4847-b2d4-80ba6a227ab7	6.34
Tetrachloroethylene	a8a2f53b-c6d2-4302-a59f-502bd7e242fc	6.34
Tetrachloroethylene	9bc66656-9f37-44bc-ae0b-5d5243b8137e	6.34
Trichloroethylene	22698b26-ab11-43eb-a48f-3e46863555cc	0.044
Trichloroethylene	d56ddb2e-5087-4118-8359-64fb6cb513f9	0.044
Trichloroethylene	2e1396a2-b8e0-4f4a-89c7-11c4ee4733c1	0.044
Methane, non-fossil	57bdb443-d4a6-423d-8024-959b8261d02e	27
Methane, non-fossil	6c977009-5c4e-4901-a4c1-ab20389cb972	27
Methane, non-fossil	258263a0-6be3-4439-bd84-efee0498b849	27
Methane, non-fossil	da1157e2-7593-4dfd-80dd-a3449b37a4d8	27
Methane, bromo-, Halon 1001	701cda28-4722-431c-b52f-05a735ef5ed3	2.43
Methane, bromo-, Halon 1001	09e231fa-b1c2-4d63-9c57-7ea0e2210858	2.43
Methane, bromo-, Halon 1001	6bdb666d-e227-4f57-9b1d-d25009d3c44b	2.43
Methane, bromo-, Halon 1001	8c283de2-50d3-40c8-8bff-1e172c3398f8	2.43
Methane, bromochlorodifluoro-, Halon 1211	494eb62d-3e16-4a81-b344-6d6dfd9fd4e2	1930
Methane, bromochlorodifluoro-, Halon 1211	06a4fedf-dab4-4ef1-90df-1d0ce8fe6477	1930
Methane, bromochlorodifluoro-, Halon 1211	50f528ca-45e7-42d0-b399-998ea63ddabf	1930
Methane, bromochlorodifluoro-, Halon 1211	ee31ac2a-9336-4ed6-8077-9663003bc2f9	1930
Methane, bromotrifluoro-, Halon 1301	82957257-07f3-4536-ac8b-175cb2353c75	7200
Methane, bromotrifluoro-, Halon 1301	96b52062-5e2f-40de-921a-f443c08862e4	7200
Methane, bromotrifluoro-, Halon 1301	cf719b78-9834-4649-a1dd-8554c366c83f	7200
Methane, bromotrifluoro-, Halon 1301	4ac2ffc3-312e-4e2d-88c4-2630d4a73d8c	7200
Methane, chlorodifluoro-, HCFC-22	56b7d3b6-83d7-42b0-a65b-5ad23e29db47	1960
Methane, chlorodifluoro-, HCFC-22	9b505d7c-4239-40e0-9dbe-55d38f3b85b3	1960
Methane, chlorodifluoro-, HCFC-22	26991da1-c263-4707-9f85-78685acc94dc	1960
Methane, chlorodifluoro-, HCFC-22	18c582fe-7336-4138-8797-2db8b7a754c7	1960
Methane, chloro-fluoro-, HCFC-31	46ecffe9-d6c6-4763-b575-dd73d5bdd727	79.4
Methane, chloro-fluoro-, HCFC-31	8b1912e7-fa62-4fa7-9d33-46da503ad788	79.4
Methane, chloro-fluoro-, HCFC-31	41f45128-cebe-4ece-aafa-7406a5c98775	79.4
Methane, chloro-fluoro-, HCFC-31	5eafb840-6f50-418d-98bd-27b86f75613c	79.4
Methane, chlorotrifluoro-, CFC-13	23a9f33d-dbab-4fcc-8f49-1df731b0b827	16200
Methane, chlorotrifluoro-, CFC-13	5dfb74d2-fa15-4f2d-bf7c-5aa45a41ec7f	16200
Methane, chlorotrifluoro-, CFC-13	b9c1ac70-e2eb-4fcd-bc63-befa92866af5	16200
Methane, chlorotrifluoro-, CFC-13	e06e2e1e-ad87-49e2-a184-f2d1c48b7b46	16200
Methane, dichloro-, HCC-30	d4b61c6c-a620-4a91-afc6-ca87ef97b55a	11.2
Methane, dichloro-, HCC-30	f903c2fb-71bf-4568-99fc-6aa7ed7bc922	11.2
Methane, dichloro-, HCC-30	b328d33e-9a9f-407d-a767-5c64ccdc163f	11.2
Methane, dichloro-, HCC-30	432a3326-73f8-4752-bc4d-06b7b4b1243c	11.2
Methane, dichlorodifluoro-, CFC-12	e93ba406-3df8-4e34-be54-0d556b2bb629	12500
Methane, dichlorodifluoro-, CFC-12	31f8976a-6f7d-487e-a850-eb495dbf0351	12500
Methane, dichlorodifluoro-, CFC-12	1013b9ec-a7b5-459c-be3d-74f61b9ce06e	12500
Methane, dichlorodifluoro-, CFC-12	c0e8ec60-a5ae-432e-97a5-cf76b6247a00	12500
Methane, dichlorofluoro-, HCFC-21	727835b8-c650-4d46-882f-35b2a366b559	160
Methane, dichlorofluoro-, HCFC-21	34de4196-871a-4db8-a182-589ab780a935	160
Methane, dichlorofluoro-, HCFC-21	de8d76cb-7216-4e6f-8bf2-8cdf76e99902	160
Methane, dichlorofluoro-, HCFC-21	04a6edb8-624a-484e-8f85-d771657adae7	160
Methane, difluoro-, HFC-32	8fbe2c56-c213-4501-b95e-ff57a76fbd6f	771
Methane, difluoro-, HFC-32	33a791a2-a1e7-446b-b25a-b3be6159bae4	771
Methane, difluoro-, HFC-32	20d0fc73-b9ce-4001-ac15-893b30ed10a3	771
Methane, difluoro-, HFC-32	151212b4-079b-43a2-96d5-a6eef59166ac	771
Methane, fossil	70ef743b-3ed5-4a6d-b192-fb6d62378555	29.8
Methane, fossil	f3bd723a-5276-4ae8-9860-b89537351a90	29.8
Methane, fossil	6b1b495b-70ee-4be6-b1c2-3031aa4d6add	29.8
Methane, fossil	0795345f-c7ae-410c-ad25-1845784c75f5	29.8
Methane, monochloro-, R-40	ed63abd0-7cc6-4825-8759-b367e560fe95	5.54
Methane, monochloro-, R-40	246c87af-4495-4977-8d39-eae397c1c8f1	5.54
Methane, monochloro-, R-40	0f70e720-127e-44dc-bb85-438158235ab6	5.54
Methane, monochloro-, R-40	18ea247b-edc2-43fe-89bd-cedd04102bcc	5.54
Methane, tetrachloro-, R-10	0f9f3e17-eb81-4adb-8170-049bc6b66728	2200
Methane, tetrachloro-, R-10	ba5c9458-44df-4d93-a7c3-9389f65166d8	2200
Methane, tetrachloro-, R-10	6c833956-6302-47c3-8abc-7ecae92266fb	2200
Methane, tetrachloro-, R-10	86d12e70-0c64-4ecf-ba52-114fa0c5d402	2200
Methane, tetrafluoro-, R-14	b353e7d2-5b94-4b6e-a3e5-de0a10bef851	7380
Methane, tetrafluoro-, R-14	e59a199f-d4ed-4d43-82b1-71c4a8fae867	7380
Methane, tetrafluoro-, R-14	6d023c39-c04e-4305-b2e4-adc89b53e708	7380
Methane, tetrafluoro-, R-14	33681770-a0e1-4ce8-93c3-941fd607fa5f	7380
Methane, trichlorofluoro-, CFC-11	a916ca1b-4ece-4630-a563-ae3253efc04f	6230
Methane, trichlorofluoro-, CFC-11	3feb6415-ae50-4bb7-b9d1-c18d99f8a87f	6230
Methane, trichlorofluoro-, CFC-11	6e61b542-5681-44f4-afcb-e30368bca420	6230
Methane, trichlorofluoro-, CFC-11	51e99a55-bcdb-4d18-9484-6de4b142e09d	6230
Methane, trifluoro-, HFC-23	5e2e1740-1bb9-4157-b816-6cb5aa006437	14600
Methane, trifluoro-, HFC-23	dc78690a-2b0a-49fc-8272-b811fb25ff6c	14600
Methane, trifluoro-, HFC-23	a3724600-89c1-4f35-97c9-0de3adbadc8b	14600
Methane, trifluoro-, HFC-23	e5ba3517-a93f-422e-9ce2-f1007fcf6c06	14600
Monochloroethane	1dfddbaf-11aa-4001-89e7-1303b3a95e02	0.481
Monochloroethane	10e38581-58c8-4b27-85a4-6db6a83286ba	0.481
Monochloroethane	4394c871-7245-4bfc-8e9d-9a875e81b7ee	0.481
Monochloroethane	bce77a75-c399-4fa6-94ab-90d0e704ebde	0.481
Nitrogen fluoride	f8cf5fd7-9f94-4870-9e6a-768deae9b766	17400
Nitrogen fluoride	4c097625-506e-4dfc-a170-75fda90cf7cb	17400
Nitrogen fluoride	fdf090d7-ee05-4f33-8b7f-5504c718c3cd	17400
Nitrogen fluoride	e79e03c3-5b19-45f6-b3f3-bf710c6663d2	17400
Propane	9beb60a3-3a8c-4345-9a0e-107eec2f709f	0.02
Propane	abb87cf5-9e30-4d02-987c-7643510b7013	0.02
Propane	aec794cd-e559-46f6-a2a0-7f4ef195144c	0.02
Propane	3a6c936c-0276-4f11-9d98-1bd011387a6e	0.02
Sulfur hexafluoride	c7c769bb-89b9-4459-afed-e3acecd39339	25200
Sulfur hexafluoride	acbae70a-5450-448f-9038-c403cb496e1a	25200
Sulfur hexafluoride	44e4d1ce-fa79-4ed5-93f9-445c4ff8df2e	25200
Sulfur hexafluoride	35d1dff5-b535-4628-9826-4a8fce08a1f2	25200
Perfluoropentane	e2ccc98a-6d4e-443b-b11f-d16f32782833	9220
Methane, from soil or biomass stock	9541a975-800f-4fed-9edf-28f6e411a015	29.8
Methane, from soil or biomass stock	f757365c-c6fd-41fe-ad32-3594ccd97ef0	29.8
Carbon dioxide, from soil or biomass stock	e4e9febc-07c1-403d-8d3a-6707bb4d96e6	1
Methane, from soil or biomass stock	ef4566f0-60d5-4bbe-a2cb-7268a81fecd4	29.8
Carbon dioxide, from soil or biomass stock	e1c597cc-14cb-4ebb-af07-7a93a5b77d34	1
Carbon dioxide, to soil or biomass stock	375bc95e-6596-4aa1-9716-80ff51b9da77	-1
Methane, from soil or biomass stock	7f0ba7c9-341e-413d-80f6-8753727d65d1	29.8
Carbon dioxide, from soil or biomass stock	6d89125e-e9b7-4d7e-a1fc-ada45dbd8815	1
Carbon dioxide, from soil or biomass stock	78eb1859-abd9-44c6-9ce3-f3b5b33d619c	1
Carbon dioxide, from soil or biomass stock	e8787b5e-d927-446d-81a9-f56977bbfeb4	1
Methane, from soil or biomass stock	299c6564-426e-48c3-b516-fdf301d12127	29.8
Carbon dioxide, to soil or biomass stock	259cf8d6-6ea8-4ccf-84b7-23c930a5b2b3	-1
Carbon dioxide, to soil or biomass stock	60d424f7-d5a9-4549-9540-da06684bc3bb	-1
Carbon dioxide, to soil or biomass stock	8ae4d8bb-3e4b-4825-8325-94696d7a64fd	-1
Trichloroethylene	a0950325-06dc-5ca0-84b6-983c9e6ccf74	0.044
Bromopropane	f2e4394f-61bb-5493-983d-d3d5b7b96a41	0.052
Ethane, 1,2-dichloro-1,1,2,2-tetrafluoro-, CFC-114	8a3a44e4-e2f1-476d-9e9e-a90fda263fe3	9430
Ethane, 1,2-dichloro-1,1,2,2-tetrafluoro-, CFC-114	7d05319a-1260-45e0-8872-d5ff1712ea7e	9430
Ethane, 1,2-dichloro-1,1,2,2-tetrafluoro-, CFC-114	1e060d5a-cd41-4f30-9c93-272403b7e004	9430
Ethane, 1,2-dichloro-1,1,2,2-tetrafluoro-, CFC-114	1584734d-c5c8-42a5-aa51-0f6a92a9cc0d	9430
Ethane, 1,1,2-trichloro-1,2,2-trifluoro-, CFC-113	cacfd448-6c2d-4061-9363-fd506b979f25	6520
Ethane, 1,1,2-trichloro-1,2,2-trifluoro-, CFC-113	53b87932-00c8-4bf4-b519-ecd3c401ed4d	6520
Ethane, 1,1,2-trichloro-1,2,2-trifluoro-, CFC-113	47c12d99-c2dc-41cf-bad1-cd31c2fe0421	6520
Ethane, 1,2-dichloro-1,1,2,2-tetrafluoro-, CFC-114	3b30d058-02ef-4ed2-b357-5fc1a45c63e7	9430
Ethane, 1,1,2-trichloro-1,2,2-trifluoro-, CFC-113	9b132374-dce2-4ce0-86aa-53201b30f617	6520
Dinitrogen monoxide	6dc1b46f-ee89-4495-95c4-b8a637bcd6cb	273
Dinitrogen monoxide	afd6d670-bbb0-4625-9730-04088a5b035e	273
Dinitrogen monoxide	81305cda-63f1-4c1a-99c6-2c2568550ec4	273
Dinitrogen monoxide	473826ae-125a-4b02-8c8e-c84322491d80	273
Dinitrogen monoxide	20185046-64bb-4c09-a8e7-e8a9e144ca98	273
