# Supplementary material for: Prospective Characterization Factors for Assessing Climate Change Impacts in Life Cycle Assessments
Source: Environ Sci Technol. 2026 Jan 21;60(4):3202–15. doi: 10.1021/acs.est.5c12391 (PMC12874512; doi:10.1021/acs.est.5c12391)
Supplement: Supplementary file 9 [file es5c12391_si_009.xlsx]

## Sheet: Sheet1
Year	IRF CH4	IRF CH4	IRF CH4	IRF CH4
1	1	1	1	1
2	0.918746	0.918746	0.918746	0.918746
3	0.844094	0.844094	0.844094	0.844094
4	0.775508	0.775508	0.775508	0.775508
5	0.712495	0.712495	0.712495	0.712495
6	0.654601	0.654601	0.654601	0.654601
7	0.601412	0.601412	0.601412	0.601412
8	0.552545	0.552545	0.552545	0.552545
9	0.507648	0.507648	0.507648	0.507648
10	0.4664	0.4664	0.4664	0.4664
11	0.428503	0.428503	0.428503	0.428503
12	0.393685	0.393685	0.393685	0.393685
13	0.361697	0.361697	0.361697	0.361697
14	0.332307	0.332307	0.332307	0.332307
15	0.305306	0.305306	0.305306	0.305306
16	0.280499	0.280499	0.280499	0.280499
17	0.257707	0.257707	0.257707	0.257707
18	0.236767	0.236767	0.236767	0.236767
19	0.217529	0.217529	0.217529	0.217529
20	0.199854	0.199854	0.199854	0.199854
21	0.183615	0.183615	0.183615	0.183615
22	0.168695	0.168695	0.168695	0.168695
23	0.154988	0.154988	0.154988	0.154988
24	0.142395	0.142395	0.142395	0.142395
25	0.130825	0.130825	0.130825	0.130825
26	0.120194	0.120194	0.120194	0.120194
27	0.110428	0.110428	0.110428	0.110428
28	0.101455	0.101455	0.101455	0.101455
29	0.0932118	0.0932118	0.0932118	0.0932118
30	0.0856379	0.0856379	0.0856379	0.0856379
31	0.0786795	0.0786795	0.0786795	0.0786795
32	0.0722864	0.0722864	0.0722864	0.0722864
33	0.0664129	0.0664129	0.0664129	0.0664129
34	0.0610165	0.0610165	0.0610165	0.0610165
35	0.0560587	0.0560587	0.0560587	0.0560587
36	0.0515037	0.0515037	0.0515037	0.0515037
37	0.0473188	0.0473188	0.0473188	0.0473188
38	0.043474	0.043474	0.043474	0.043474
39	0.0399415	0.0399415	0.0399415	0.0399415
40	0.0366961	0.0366961	0.0366961	0.0366961
41	0.0337144	0.0337144	0.0337144	0.0337144
42	0.030975	0.030975	0.030975	0.030975
43	0.0284581	0.0284581	0.0284581	0.0284581
44	0.0261458	0.0261458	0.0261458	0.0261458
45	0.0240213	0.0240213	0.0240213	0.0240213
46	0.0220695	0.0220695	0.0220695	0.0220695
47	0.0202762	0.0202762	0.0202762	0.0202762
48	0.0186287	0.0186287	0.0186287	0.0186287
49	0.0171151	0.0171151	0.0171151	0.0171151
50	0.0157244	0.0157244	0.0157244	0.0157244
51	0.0144467	0.0144467	0.0144467	0.0144467
52	0.0132729	0.0132729	0.0132729	0.0132729
53	0.0121944	0.0121944	0.0121944	0.0121944
54	0.0112035	0.0112035	0.0112035	0.0112035
55	0.0102932	0.0102932	0.0102932	0.0102932
56	0.00945684	0.00945684	0.00945684	0.00945684
57	0.00868843	0.00868843	0.00868843	0.00868843
58	0.00798246	0.00798246	0.00798246	0.00798246
59	0.00733385	0.00733385	0.00733385	0.00733385
60	0.00673795	0.00673795	0.00673795	0.00673795
61	0.00619046	0.00619046	0.00619046	0.00619046
62	0.00568746	0.00568746	0.00568746	0.00568746
63	0.00522533	0.00522533	0.00522533	0.00522533
64	0.00480075	0.00480075	0.00480075	0.00480075
65	0.00441067	0.00441067	0.00441067	0.00441067
66	0.00405228	0.00405228	0.00405228	0.00405228
67	0.00372302	0.00372302	0.00372302	0.00372302
68	0.00342051	0.00342051	0.00342051	0.00342051
69	0.00314258	0.00314258	0.00314258	0.00314258
70	0.00288723	0.00288723	0.00288723	0.00288723
71	0.00265263	0.00265263	0.00265263	0.00265263
72	0.00243709	0.00243709	0.00243709	0.00243709
73	0.00223907	0.00223907	0.00223907	0.00223907
74	0.00205714	0.00205714	0.00205714	0.00205714
75	0.00188998	0.00188998	0.00188998	0.00188998
76	0.00173642	0.00173642	0.00173642	0.00173642
77	0.00159532	0.00159532	0.00159532	0.00159532
78	0.0014657	0.0014657	0.0014657	0.0014657
79	0.0013466	0.0013466	0.0013466	0.0013466
80	0.00123719	0.00123719	0.00123719	0.00123719
81	0.00113666	0.00113666	0.00113666	0.00113666
82	0.0010443	0.0010443	0.0010443	0.0010443
83	0.000959448	0.000959448	0.000959448	0.000959448
84	0.000881489	0.000881489	0.000881489	0.000881489
85	0.000809864	0.000809864	0.000809864	0.000809864
86	0.000744059	0.000744059	0.000744059	0.000744059
87	0.000683601	0.000683601	0.000683601	0.000683601
88	0.000628056	0.000628056	0.000628056	0.000628056
89	0.000577024	0.000577024	0.000577024	0.000577024
90	0.000530138	0.000530138	0.000530138	0.000530138
91	0.000487062	0.000487062	0.000487062	0.000487062
92	0.000447486	0.000447486	0.000447486	0.000447486
93	0.000411126	0.000411126	0.000411126	0.000411126
94	0.000377721	0.000377721	0.000377721	0.000377721
95	0.000347029	0.000347029	0.000347029	0.000347029
96	0.000318832	0.000318832	0.000318832	0.000318832
97	0.000292925	0.000292925	0.000292925	0.000292925
98	0.000269124	0.000269124	0.000269124	0.000269124
99	0.000247256	0.000247256	0.000247256	0.000247256
100	0.000227166	0.000227166	0.000227166	0.000227166
101	0.000208708	0.000208708	0.000208708	0.000208708
