# Supplementary material for: Prospective Characterization Factors for Assessing Climate Change Impacts in Life Cycle Assessments
Source: Environ Sci Technol. 2026 Jan 21;60(4):3202–15. doi: 10.1021/acs.est.5c12391 (PMC12874512; doi:10.1021/acs.est.5c12391)
Supplement: Supplementary file 10 [file es5c12391_si_010.xlsx]

## Sheet: Sheet1
Year	RCP26 421 ppm (estimated multi-model mean)	RCP45 538 ppm (estimated multi-model mean)	RCP60 670 ppm (estimated multi-model mean)	RCP85 936 ppm (estimated multi-model mean)
1	1	1	1	1
2	0.933957	0.928873	0.931561	0.930891
3	0.881867	0.887435	0.87672	0.876655
4	0.838904	0.850482	0.835485	0.836351
5	0.803359	0.817634	0.802968	0.804536
6	0.773838	0.7885	0.776254	0.778216
7	0.749206	0.762698	0.753581	0.755706
8	0.728541	0.739863	0.733858	0.73603
9	0.711096	0.719655	0.716397	0.71859
10	0.696264	0.701766	0.700742	0.703002
11	0.683555	0.685917	0.686582	0.688997
12	0.672571	0.67186	0.673694	0.676378
13	0.662993	0.659377	0.661911	0.664989
14	0.65456	0.648275	0.651104	0.654703
15	0.647065	0.638385	0.641167	0.645414
16	0.640337	0.629561	0.632016	0.637028
17	0.63424	0.621673	0.623577	0.629466
18	0.628665	0.614609	0.615788	0.622655
19	0.623522	0.608271	0.608595	0.616533
20	0.618738	0.602573	0.601949	0.611043
21	0.614257	0.597441	0.59581	0.606133
22	0.61003	0.592809	0.590139	0.601758
23	0.60602	0.588619	0.584902	0.597876
24	0.602196	0.584822	0.580068	0.594449
25	0.598532	0.581374	0.57561	0.591442
26	0.595008	0.578236	0.571503	0.588824
27	0.591607	0.575373	0.567723	0.586565
28	0.588316	0.572756	0.564249	0.584638
29	0.585123	0.570359	0.56106	0.58302
30	0.58202	0.568158	0.55814	0.581685
31	0.578997	0.566132	0.55547	0.580615
32	0.57605	0.564264	0.553036	0.579787
33	0.573172	0.562537	0.550821	0.579185
34	0.570359	0.560937	0.548814	0.578792
35	0.567608	0.559451	0.546999	0.57859
36	0.564915	0.558068	0.545367	0.578565
37	0.562276	0.556779	0.543905	0.578704
38	0.55969	0.555574	0.542602	0.578994
39	0.557154	0.554445	0.541449	0.579421
40	0.554667	0.553385	0.540435	0.579975
41	0.552227	0.552388	0.539553	0.580646
42	0.549831	0.551449	0.538794	0.581423
43	0.547479	0.550562	0.53815	0.582297
44	0.545168	0.549722	0.537613	0.583259
45	0.542899	0.548926	0.537176	0.584301
46	0.540669	0.54817	0.536833	0.585415
47	0.538478	0.547451	0.536578	0.586595
48	0.536324	0.546765	0.536404	0.587833
49	0.534207	0.54611	0.536306	0.589124
50	0.532125	0.545484	0.536278	0.590462
51	0.530078	0.544885	0.536316	0.59184
52	0.528064	0.54431	0.536415	0.593254
53	0.526083	0.543757	0.53657	0.5947
54	0.524134	0.543226	0.536778	0.596172
55	0.522216	0.542714	0.537033	0.597667
56	0.520328	0.54222	0.537333	0.59918
57	0.518469	0.541743	0.537674	0.600708
58	0.51664	0.541281	0.538052	0.602248
59	0.514838	0.540835	0.538465	0.603797
60	0.513064	0.540402	0.538908	0.605351
61	0.511316	0.539981	0.539381	0.606908
62	0.509594	0.539573	0.539879	0.608466
63	0.507898	0.539176	0.540401	0.610021
64	0.506226	0.538789	0.540943	0.611573
65	0.504579	0.538412	0.541504	0.613118
66	0.502954	0.538045	0.542082	0.614655
67	0.501353	0.537686	0.542675	0.616183
68	0.499774	0.537334	0.54328	0.6177
69	0.498216	0.536991	0.543897	0.619204
70	0.49668	0.536654	0.544523	0.620693
71	0.495165	0.536324	0.545157	0.622168
72	0.493669	0.536001	0.545797	0.623627
73	0.492194	0.535683	0.546442	0.625068
74	0.490737	0.53537	0.547091	0.62649
75	0.489299	0.535063	0.547743	0.627894
76	0.48788	0.53476	0.548396	0.629278
77	0.486478	0.534461	0.54905	0.630642
78	0.485093	0.534167	0.549702	0.631985
79	0.483725	0.533876	0.550354	0.633306
80	0.482374	0.533588	0.551003	0.634605
81	0.481039	0.533304	0.551649	0.635881
82	0.47972	0.533023	0.552291	0.637135
83	0.478416	0.532745	0.552929	0.638366
84	0.477126	0.532469	0.553561	0.639573
85	0.475852	0.532195	0.554188	0.640757
86	0.474591	0.531923	0.554808	0.641917
87	0.473345	0.531653	0.555421	0.643054
88	0.472112	0.531385	0.556027	0.644166
89	0.470892	0.531118	0.556625	0.645255
90	0.469685	0.530853	0.557216	0.64632
91	0.468491	0.530588	0.557797	0.64736
92	0.467309	0.530325	0.55837	0.648377
93	0.466139	0.530062	0.558934	0.64937
94	0.464981	0.5298	0.559488	0.65034
95	0.463834	0.529538	0.560033	0.651286
96	0.462698	0.529277	0.560567	0.652208
97	0.461574	0.529015	0.561092	0.653107
98	0.46046	0.528754	0.561607	0.653983
99	0.459356	0.528493	0.562111	0.654836
100	0.458263	0.528232	0.562604	0.655666
101	0.45718	0.52797	0.563087	0.656473
