# Supplementary material for: Prospective Characterization Factors for Assessing Climate Change Impacts in Life Cycle Assessments
Source: Environ Sci Technol. 2026 Jan 21;60(4):3202–15. doi: 10.1021/acs.est.5c12391 (PMC12874512; doi:10.1021/acs.est.5c12391)
Supplement: Supplementary file 11 [file es5c12391_si_011.xlsx]

## Sheet: Sheet1
Year	IRF N2O	IRF N2O	IRF N2O	IRF N2O
1	1	1	1	1
2	0.990868	0.990868	0.990868	0.990868
3	0.981819	0.981819	0.981819	0.981819
4	0.972852	0.972852	0.972852	0.972852
5	0.963968	0.963968	0.963968	0.963968
6	0.955165	0.955165	0.955165	0.955165
7	0.946442	0.946442	0.946442	0.946442
8	0.937798	0.937798	0.937798	0.937798
9	0.929234	0.929234	0.929234	0.929234
10	0.920748	0.920748	0.920748	0.920748
11	0.912339	0.912339	0.912339	0.912339
12	0.904008	0.904008	0.904008	0.904008
13	0.895752	0.895752	0.895752	0.895752
14	0.887572	0.887572	0.887572	0.887572
15	0.879466	0.879466	0.879466	0.879466
16	0.871434	0.871434	0.871434	0.871434
17	0.863476	0.863476	0.863476	0.863476
18	0.855591	0.855591	0.855591	0.855591
19	0.847777	0.847777	0.847777	0.847777
20	0.840035	0.840035	0.840035	0.840035
21	0.832363	0.832363	0.832363	0.832363
22	0.824762	0.824762	0.824762	0.824762
23	0.81723	0.81723	0.81723	0.81723
24	0.809767	0.809767	0.809767	0.809767
25	0.802372	0.802372	0.802372	0.802372
26	0.795044	0.795044	0.795044	0.795044
27	0.787783	0.787783	0.787783	0.787783
28	0.780589	0.780589	0.780589	0.780589
29	0.77346	0.77346	0.77346	0.77346
30	0.766397	0.766397	0.766397	0.766397
31	0.759398	0.759398	0.759398	0.759398
32	0.752463	0.752463	0.752463	0.752463
33	0.745591	0.745591	0.745591	0.745591
34	0.738782	0.738782	0.738782	0.738782
35	0.732035	0.732035	0.732035	0.732035
36	0.72535	0.72535	0.72535	0.72535
37	0.718726	0.718726	0.718726	0.718726
38	0.712162	0.712162	0.712162	0.712162
39	0.705659	0.705659	0.705659	0.705659
40	0.699214	0.699214	0.699214	0.699214
41	0.692829	0.692829	0.692829	0.692829
42	0.686502	0.686502	0.686502	0.686502
43	0.680232	0.680232	0.680232	0.680232
44	0.67402	0.67402	0.67402	0.67402
45	0.667865	0.667865	0.667865	0.667865
46	0.661765	0.661765	0.661765	0.661765
47	0.655722	0.655722	0.655722	0.655722
48	0.649734	0.649734	0.649734	0.649734
49	0.6438	0.6438	0.6438	0.6438
50	0.637921	0.637921	0.637921	0.637921
51	0.632095	0.632095	0.632095	0.632095
52	0.626322	0.626322	0.626322	0.626322
53	0.620603	0.620603	0.620603	0.620603
54	0.614935	0.614935	0.614935	0.614935
55	0.609319	0.609319	0.609319	0.609319
56	0.603755	0.603755	0.603755	0.603755
57	0.598241	0.598241	0.598241	0.598241
58	0.592778	0.592778	0.592778	0.592778
59	0.587364	0.587364	0.587364	0.587364
60	0.582	0.582	0.582	0.582
61	0.576685	0.576685	0.576685	0.576685
62	0.571419	0.571419	0.571419	0.571419
63	0.5662	0.5662	0.5662	0.5662
64	0.56103	0.56103	0.56103	0.56103
65	0.555906	0.555906	0.555906	0.555906
66	0.550829	0.550829	0.550829	0.550829
67	0.545799	0.545799	0.545799	0.545799
68	0.540815	0.540815	0.540815	0.540815
69	0.535876	0.535876	0.535876	0.535876
70	0.530982	0.530982	0.530982	0.530982
71	0.526133	0.526133	0.526133	0.526133
72	0.521328	0.521328	0.521328	0.521328
73	0.516567	0.516567	0.516567	0.516567
74	0.511849	0.511849	0.511849	0.511849
75	0.507175	0.507175	0.507175	0.507175
76	0.502543	0.502543	0.502543	0.502543
77	0.497954	0.497954	0.497954	0.497954
78	0.493406	0.493406	0.493406	0.493406
79	0.4889	0.4889	0.4889	0.4889
80	0.484436	0.484436	0.484436	0.484436
81	0.480012	0.480012	0.480012	0.480012
82	0.475628	0.475628	0.475628	0.475628
83	0.471284	0.471284	0.471284	0.471284
84	0.46698	0.46698	0.46698	0.46698
85	0.462716	0.462716	0.462716	0.462716
86	0.45849	0.45849	0.45849	0.45849
87	0.454303	0.454303	0.454303	0.454303
88	0.450154	0.450154	0.450154	0.450154
89	0.446043	0.446043	0.446043	0.446043
90	0.44197	0.44197	0.44197	0.44197
91	0.437934	0.437934	0.437934	0.437934
92	0.433934	0.433934	0.433934	0.433934
93	0.429971	0.429971	0.429971	0.429971
94	0.426045	0.426045	0.426045	0.426045
95	0.422154	0.422154	0.422154	0.422154
96	0.418299	0.418299	0.418299	0.418299
97	0.414479	0.414479	0.414479	0.414479
98	0.410693	0.410693	0.410693	0.410693
99	0.406943	0.406943	0.406943	0.406943
100	0.403226	0.403226	0.403226	0.403226
