# Supplementary material for: Prospective Characterization Factors for Assessing Climate Change Impacts in Life Cycle Assessments
Source: Environ Sci Technol. 2026 Jan 21;60(4):3202–15. doi: 10.1021/acs.est.5c12391 (PMC12874512; doi:10.1021/acs.est.5c12391)
Supplement: Supplementary file 12 [file es5c12391_si_012.xlsx]

## Sheet: Sheet1
Year	AIM - SSP3 - 4.5	AIM - SSP3 - 6.0	AIM - SSP3 - 8.5
2020	0.000423361	0.000423361	0.000422749
2021	0.000421783	0.000421777	0.000421
2022	0.000420205	0.000420192	0.000419251
2023	0.000418627	0.000418607	0.000417501
2024	0.000417048	0.000417022	0.000415752
2025	0.00041547	0.000415438	0.000414003
2026	0.000413892	0.000413853	0.000412253
2027	0.000412314	0.000412268	0.000410504
2028	0.000410736	0.000410683	0.000408755
2029	0.000409158	0.000409098	0.000407005
2030	0.00040758	0.000407514	0.000405256
2031	0.000406784	0.000406532	0.000403556
2032	0.000405988	0.000405551	0.000401856
2033	0.000405192	0.000404569	0.000400157
2034	0.000404396	0.000403588	0.000398457
2035	0.000403599	0.000402606	0.000396757
2036	0.000402803	0.000401625	0.000395057
2037	0.000402007	0.000400643	0.000393358
2038	0.000401211	0.000399662	0.000391658
2039	0.000400415	0.00039868	0.000389958
2040	0.000399619	0.000397699	0.000388259
2041	0.000400239	0.000397837	0.000386808
2042	0.00040086	0.000397974	0.000385358
2043	0.00040148	0.000398112	0.000383907
2044	0.0004021	0.00039825	0.000382457
2045	0.000402721	0.000398388	0.000381007
2046	0.000403341	0.000398526	0.000379556
2047	0.000403961	0.000398664	0.000378106
2048	0.000404581	0.000398802	0.000376656
2049	0.000405202	0.000398939	0.000375205
2050	0.000405822	0.000399077	0.000373755
2051	0.00040695	0.000399484	0.000372533
2052	0.000408078	0.00039989	0.00037131
2053	0.000409207	0.000400296	0.000370088
2054	0.000410335	0.000400703	0.000368866
2055	0.000411463	0.000401109	0.000367644
2056	0.000412591	0.000401515	0.000366421
2057	0.00041372	0.000401921	0.000365199
2058	0.000414848	0.000402328	0.000363977
2059	0.000415976	0.000402734	0.000362755
2060	0.000417104	0.00040314	0.000361532
2061	0.000417782	0.000403078	0.000360464
2062	0.000418459	0.000403015	0.000359396
2063	0.000419136	0.000402952	0.000358327
2064	0.000419813	0.000402889	0.000357259
2065	0.000420491	0.000402827	0.000356191
2066	0.000421168	0.000402764	0.000355123
2067	0.000421845	0.000402701	0.000354054
2068	0.000422522	0.000402638	0.000352986
2069	0.0004232	0.000402576	0.000351918
2070	0.000423877	0.000402513	0.000350849
2071	0.000424054	0.000402263	0.000349882
2072	0.000424232	0.000402013	0.000348915
2073	0.000424409	0.000401763	0.000347948
2074	0.000424586	0.000401513	0.000346981
2075	0.000424764	0.000401263	0.000346014
2076	0.000424941	0.000401014	0.000345047
2077	0.000425118	0.000400764	0.00034408
2078	0.000425296	0.000400514	0.000343112
2079	0.000425473	0.000400264	0.000342145
2080	0.000425651	0.000400014	0.000341178
2081	0.000425573	0.000399741	0.000340286
2082	0.000425496	0.000399468	0.000339394
2083	0.000425419	0.000399195	0.000338501
2084	0.000425341	0.000398922	0.000337609
2085	0.000425264	0.000398649	0.000336717
2086	0.000425187	0.000398375	0.000335825
2087	0.000425109	0.000398102	0.000334932
2088	0.000425032	0.000397829	0.00033404
2089	0.000424955	0.000397556	0.000333148
2090	0.000424877	0.000397283	0.000332256
2091	0.000424813	0.000396932	0.000331428
2092	0.000424749	0.000396581	0.000330601
2093	0.000424685	0.000396229	0.000329774
2094	0.00042462	0.000395878	0.000328947
2095	0.000424556	0.000395527	0.00032812
2096	0.000424492	0.000395176	0.000327292
2097	0.000424427	0.000394825	0.000326465
2098	0.000424363	0.000394473	0.000325638
2099	0.000424299	0.000394122	0.000324811
2100	0.000424234	0.000393771	0.000323984
2101	0.00042417	0.00039342	0.000323156
2102	0.000424106	0.000393069	0.000322329
2103	0.000424042	0.000392718	0.000321502
2104	0.000423977	0.000392366	0.000320675
2105	0.000423913	0.000392015	0.000319848
2106	0.000423849	0.000391664	0.00031902
2107	0.000423784	0.000391313	0.000318193
2108	0.00042372	0.000390962	0.000317366
2109	0.000423656	0.00039061	0.000316539
2110	0.000423591	0.000390259	0.000315711
2111	0.000423527	0.000389908	0.000314884
2112	0.000423463	0.000389557	0.000314057
2113	0.000423398	0.000389206	0.00031323
2114	0.000423334	0.000388854	0.000312403
2115	0.00042327	0.000388503	0.000311575
2116	0.000423206	0.000388152	0.000310748
2117	0.000423141	0.000387801	0.000309921
2118	0.000423077	0.00038745	0.000309094
2119	0.000423013	0.000387098	0.000308267
2120	0.000422948	0.000386747	0.000307439
2121	0.000422884	0.000386396	0.000306612
2122	0.00042282	0.000386045	0.000305785
2123	0.000422755	0.000385694	0.000304958
2124	0.000422691	0.000385342	0.00030413
2125	0.000422627	0.000384991	0.000303303
2126	0.000422563	0.00038464	0.000302476
2127	0.000422498	0.000384289	0.000301649
2128	0.000422434	0.000383938	0.000300822
2129	0.00042237	0.000383586	0.000299994
2130	0.000422305	0.000383235	0.000299167
2131	0.000422241	0.000382884	0.00029834
2132	0.000422177	0.000382533	0.000297513
2133	0.000422112	0.000382182	0.000296686
2134	0.000422048	0.00038183	0.000295858
2135	0.000421984	0.000381479	0.000295031
2136	0.00042192	0.000381128	0.000294204
2137	0.000421855	0.000380777	0.000293377
2138	0.000421791	0.000380426	0.00029255
2139	0.000421727	0.000380074	0.000291722
2140	0.000421662	0.000379723	0.000290895
2141	0.000421598	0.000379372	0.000290068
2142	0.000421534	0.000379021	0.000289241
2143	0.000421469	0.00037867	0.000288413
2144	0.000421405	0.000378318	0.000287586
2145	0.000421341	0.000377967	0.000286759
2146	0.000421277	0.000377616	0.000285932
2147	0.000421212	0.000377265	0.000285105
2148	0.000421148	0.000376914	0.000284277
2149	0.000421084	0.000376562	0.00028345
2150	0.000421019	0.000376211	0.000282623
