# Supplementary material for: Prospective Characterization Factors for Assessing Climate Change Impacts in Life Cycle Assessments
Source: Environ Sci Technol. 2026 Jan 21;60(4):3202–15. doi: 10.1021/acs.est.5c12391 (PMC12874512; doi:10.1021/acs.est.5c12391)
Supplement: Supplementary file 13 [file es5c12391_si_013.xlsx]

## Sheet: Sheet1
Year	GCAM4 -SSP4 - 2.6	GCAM4 -SSP4 - 4.5	GCAM4 -SSP4 - 6.0	GCAM4 -SSP4 - 8.5
2020	0.000424877	0.000424877	0.000424877	0.000423488
2021	0.000424144	0.000423959	0.000423619	0.000421831
2022	0.00042341	0.000423041	0.00042236	0.000420173
2023	0.000422677	0.000422123	0.000421102	0.000418516
2024	0.000421944	0.000421205	0.000419843	0.000416859
2025	0.00042121	0.000420287	0.000418585	0.000415202
2026	0.000420477	0.000419369	0.000417326	0.000413545
2027	0.000419744	0.000418451	0.000416068	0.000411888
2028	0.00041901	0.000417533	0.000414809	0.000410231
2029	0.000418277	0.000416615	0.000413551	0.000408574
2030	0.000417544	0.000415697	0.000412292	0.000406917
2031	0.000417511	0.000415239	0.000411071	0.000405183
2032	0.000417478	0.000414781	0.000409849	0.000403448
2033	0.000417446	0.000414323	0.000408627	0.000401714
2034	0.000417413	0.000413865	0.000407406	0.00039998
2035	0.00041738	0.000413408	0.000406184	0.000398245
2036	0.000417347	0.00041295	0.000404962	0.000396511
2037	0.000417314	0.000412492	0.000403741	0.000394777
2038	0.000417282	0.000412034	0.000402519	0.000393042
2039	0.000417249	0.000411576	0.000401297	0.000391308
2040	0.000417216	0.000411118	0.000400076	0.000389574
2041	0.000417178	0.000410758	0.000399097	0.000388137
2042	0.000417139	0.000410398	0.000398118	0.0003867
2043	0.000417101	0.000410037	0.00039714	0.000385263
2044	0.000417062	0.000409677	0.000396161	0.000383826
2045	0.000417024	0.000409316	0.000395183	0.000382389
2046	0.000416986	0.000408956	0.000394204	0.000380952
2047	0.000416947	0.000408596	0.000393226	0.000379515
2048	0.000416909	0.000408235	0.000392247	0.000378078
2049	0.00041687	0.000407875	0.000391269	0.000376641
2050	0.000416832	0.000407514	0.00039029	0.000375204
2051	0.000416631	0.000407221	0.000389696	0.000374229
2052	0.00041643	0.000406927	0.000389101	0.000373254
2053	0.000416229	0.000406633	0.000388507	0.000372279
2054	0.000416028	0.000406339	0.000387913	0.000371305
2055	0.000415827	0.000406046	0.000387318	0.00037033
2056	0.000415626	0.000405752	0.000386724	0.000369355
2057	0.000415425	0.000405458	0.00038613	0.000368381
2058	0.000415224	0.000405164	0.000385535	0.000367406
2059	0.000415023	0.000404871	0.000384941	0.000366431
2060	0.000414822	0.000404577	0.000384347	0.000365456
2061	0.000414734	0.000404435	0.000384045	0.000364795
2062	0.000414645	0.000404294	0.000383744	0.000364134
2063	0.000414557	0.000404152	0.000383443	0.000363473
2064	0.000414469	0.000404011	0.000383142	0.000362812
2065	0.00041438	0.000403869	0.000382841	0.000362151
2066	0.000414292	0.000403728	0.00038254	0.000361489
2067	0.000414204	0.000403586	0.000382238	0.000360828
2068	0.000414115	0.000403445	0.000381937	0.000360167
2069	0.000414027	0.000403303	0.000381636	0.000359506
2070	0.000413939	0.000403162	0.000381335	0.000358845
2071	0.000414083	0.00040311	0.000381273	0.000358435
2072	0.000414228	0.000403058	0.000381211	0.000358025
2073	0.000414373	0.000403006	0.000381149	0.000357616
2074	0.000414517	0.000402955	0.000381087	0.000357206
2075	0.000414662	0.000402903	0.000381025	0.000356796
2076	0.000414807	0.000402851	0.000380962	0.000356386
2077	0.000414951	0.0004028	0.0003809	0.000355977
2078	0.000415096	0.000402748	0.000380838	0.000355567
2079	0.000415241	0.000402696	0.000380776	0.000355157
2080	0.000415385	0.000402644	0.000380714	0.000354748
2081	0.000415797	0.000402599	0.000380859	0.0003546
2082	0.000416209	0.000402554	0.000381004	0.000354452
2083	0.000416621	0.000402509	0.000381149	0.000354304
2084	0.000417033	0.000402464	0.000381294	0.000354157
2085	0.000417445	0.000402419	0.000381439	0.000354009
2086	0.000417857	0.000402374	0.000381584	0.000353861
2087	0.000418269	0.000402329	0.000381729	0.000353714
2088	0.000418681	0.000402283	0.000381874	0.000353566
2089	0.000419093	0.000402238	0.000382019	0.000353418
2090	0.000419505	0.000402193	0.000382164	0.00035327
2091	0.000420052	0.000402116	0.000382414	0.00035328
2092	0.0004206	0.000402038	0.000382665	0.000353289
2093	0.000421147	0.000401961	0.000382915	0.000353298
2094	0.000421695	0.000401884	0.000383165	0.000353307
2095	0.000422242	0.000401806	0.000383416	0.000353316
2096	0.00042279	0.000401729	0.000383666	0.000353325
2097	0.000423337	0.000401652	0.000383916	0.000353334
2098	0.000423884	0.000401574	0.000384166	0.000353344
2099	0.000424432	0.000401497	0.000384417	0.000353353
2100	0.000424979	0.00040142	0.000384667	0.000353362
2101	0.000425527	0.000401342	0.000384917	0.000353371
2102	0.000426074	0.000401265	0.000385168	0.00035338
2103	0.000426622	0.000401187	0.000385418	0.000353389
2104	0.000427169	0.00040111	0.000385668	0.000353398
2105	0.000427716	0.000401033	0.000385918	0.000353408
2106	0.000428264	0.000400955	0.000386169	0.000353417
2107	0.000428811	0.000400878	0.000386419	0.000353426
2108	0.000429359	0.000400801	0.000386669	0.000353435
2109	0.000429906	0.000400723	0.00038692	0.000353444
2110	0.000430454	0.000400646	0.00038717	0.000353453
2111	0.000431001	0.000400568	0.00038742	0.000353462
2112	0.000431548	0.000400491	0.00038767	0.000353472
2113	0.000432096	0.000400414	0.000387921	0.000353481
2114	0.000432643	0.000400336	0.000388171	0.00035349
2115	0.000433191	0.000400259	0.000388421	0.000353499
2116	0.000433738	0.000400182	0.000388672	0.000353508
2117	0.000434286	0.000400104	0.000388922	0.000353517
2118	0.000434833	0.000400027	0.000389172	0.000353526
2119	0.00043538	0.00039995	0.000389423	0.000353535
2120	0.000435928	0.000399872	0.000389673	0.000353545
2121	0.000436475	0.000399795	0.000389923	0.000353554
2122	0.000437023	0.000399717	0.000390173	0.000353563
2123	0.00043757	0.00039964	0.000390424	0.000353572
2124	0.000438118	0.000399563	0.000390674	0.000353581
2125	0.000438665	0.000399485	0.000390924	0.00035359
2126	0.000439212	0.000399408	0.000391175	0.000353599
2127	0.00043976	0.000399331	0.000391425	0.000353609
2128	0.000440307	0.000399253	0.000391675	0.000353618
2129	0.000440855	0.000399176	0.000391925	0.000353627
2130	0.000441402	0.000399098	0.000392176	0.000353636
2131	0.00044195	0.000399021	0.000392426	0.000353645
2132	0.000442497	0.000398944	0.000392676	0.000353654
2133	0.000443044	0.000398866	0.000392927	0.000353663
2134	0.000443592	0.000398789	0.000393177	0.000353673
2135	0.000444139	0.000398712	0.000393427	0.000353682
2136	0.000444687	0.000398634	0.000393677	0.000353691
2137	0.000445234	0.000398557	0.000393928	0.0003537
2138	0.000445782	0.00039848	0.000394178	0.000353709
2139	0.000446329	0.000398402	0.000394428	0.000353718
2140	0.000446876	0.000398325	0.000394679	0.000353727
2141	0.000447424	0.000398247	0.000394929	0.000353737
2142	0.000447971	0.00039817	0.000395179	0.000353746
2143	0.000448519	0.000398093	0.000395429	0.000353755
2144	0.000449066	0.000398015	0.00039568	0.000353764
2145	0.000449614	0.000397938	0.00039593	0.000353773
2146	0.000450161	0.000397861	0.00039618	0.000353782
2147	0.000450708	0.000397783	0.000396431	0.000353791
2148	0.000451256	0.000397706	0.000396681	0.000353801
2149	0.000451803	0.000397629	0.000396931	0.00035381
2150	0.000452351	0.000397551	0.000397181	0.000353819
