# Supplementary material for: Prospective Characterization Factors for Assessing Climate Change Impacts in Life Cycle Assessments
Source: Environ Sci Technol. 2026 Jan 21;60(4):3202–15. doi: 10.1021/acs.est.5c12391 (PMC12874512; doi:10.1021/acs.est.5c12391)
Supplement: Supplementary file 14 [file es5c12391_si_014.xlsx]

## Sheet: Sheet1
Year	IMAGE - SSP1 - 2.6	IMAGE - SSP1 - 4.5	IMAGE - SSP1 - 8.5
2020	0.000430522	0.000427385	0.000426784
2021	0.000431347	0.000427222	0.000426163
2022	0.000432172	0.00042706	0.000425542
2023	0.000432998	0.000426897	0.000424921
2024	0.000433823	0.000426734	0.0004243
2025	0.000434648	0.000426572	0.000423679
2026	0.000435473	0.000426409	0.000423057
2027	0.000436299	0.000426247	0.000422436
2028	0.000437124	0.000426084	0.000421815
2029	0.000437949	0.000425922	0.000421194
2030	0.000438775	0.000425759	0.000420573
2031	0.000440882	0.000426568	0.000420308
2032	0.00044299	0.000427377	0.000420043
2033	0.000445097	0.000428186	0.000419778
2034	0.000447204	0.000428995	0.000419513
2035	0.000449312	0.000429803	0.000419248
2036	0.000451419	0.000430612	0.000418983
2037	0.000453527	0.000431421	0.000418718
2038	0.000455634	0.00043223	0.000418453
2039	0.000457742	0.000433039	0.000418188
2040	0.000459849	0.000433848	0.000417923
2041	0.000462076	0.000435055	0.000417948
2042	0.000464302	0.000436263	0.000417973
2043	0.000466529	0.000437471	0.000417999
2044	0.000468755	0.000438678	0.000418024
2045	0.000470982	0.000439886	0.000418049
2046	0.000473208	0.000441094	0.000418074
2047	0.000475435	0.000442301	0.000418099
2048	0.000477662	0.000443509	0.000418124
2049	0.000479888	0.000444717	0.00041815
2050	0.000482115	0.000445924	0.000418175
2051	0.000483869	0.000447111	0.000418575
2052	0.000485624	0.000448298	0.000418975
2053	0.000487378	0.000449485	0.000419375
2054	0.000489133	0.000450672	0.000419776
2055	0.000490887	0.000451859	0.000420176
2056	0.000492642	0.000453046	0.000420576
2057	0.000494396	0.000454232	0.000420976
2058	0.000496151	0.000455419	0.000421377
2059	0.000497905	0.000456606	0.000421777
2060	0.00049966	0.000457793	0.000422177
2061	0.00050091	0.000459048	0.000422868
2062	0.000502161	0.000460303	0.00042356
2063	0.000503411	0.000461558	0.000424251
2064	0.000504662	0.000462813	0.000424942
2065	0.000505912	0.000464068	0.000425634
2066	0.000507163	0.000465323	0.000426325
2067	0.000508413	0.000466578	0.000427016
2068	0.000509664	0.000467833	0.000427708
2069	0.000510914	0.000469088	0.000428399
2070	0.000512164	0.000470343	0.00042909
2071	0.000513256	0.000471837	0.000430064
2072	0.000514347	0.000473331	0.000431037
2073	0.000515439	0.000474825	0.00043201
2074	0.00051653	0.000476319	0.000432983
2075	0.000517621	0.000477814	0.000433956
2076	0.000518713	0.000479308	0.000434929
2077	0.000519804	0.000480802	0.000435902
2078	0.000520896	0.000482296	0.000436875
2079	0.000521987	0.00048379	0.000437848
2080	0.000523078	0.000485284	0.000438821
2081	0.000524142	0.000486939	0.000440075
2082	0.000525206	0.000488594	0.00044133
2083	0.000526269	0.000490249	0.000442585
2084	0.000527333	0.000491904	0.00044384
2085	0.000528397	0.000493559	0.000445094
2086	0.00052946	0.000495214	0.000446349
2087	0.000530524	0.000496869	0.000447604
2088	0.000531588	0.000498523	0.000448859
2089	0.000532651	0.000500178	0.000450113
2090	0.000533715	0.000501833	0.000451368
2091	0.000534552	0.000503466	0.00045269
2092	0.000535389	0.0005051	0.000454012
2093	0.000536227	0.000506733	0.000455334
2094	0.000537064	0.000508367	0.000456656
2095	0.000537901	0.00051	0.000457978
2096	0.000538738	0.000511633	0.0004593
2097	0.000539575	0.000513267	0.000460621
2098	0.000540413	0.0005149	0.000461943
2099	0.00054125	0.000516533	0.000463265
2100	0.000542087	0.000518167	0.000464587
2101	0.000542924	0.0005198	0.000465909
2102	0.000543761	0.000521433	0.000467231
2103	0.000544598	0.000523067	0.000468553
2104	0.000545436	0.0005247	0.000469875
2105	0.000546273	0.000526333	0.000471197
2106	0.00054711	0.000527967	0.000472519
2107	0.000547947	0.0005296	0.000473841
2108	0.000548784	0.000531234	0.000475162
2109	0.000549622	0.000532867	0.000476484
2110	0.000550459	0.0005345	0.000477806
2111	0.000551296	0.000536134	0.000479128
2112	0.000552133	0.000537767	0.00048045
2113	0.00055297	0.0005394	0.000481772
2114	0.000553808	0.000541034	0.000483094
2115	0.000554645	0.000542667	0.000484416
2116	0.000555482	0.0005443	0.000485738
2117	0.000556319	0.000545934	0.00048706
2118	0.000557156	0.000547567	0.000488381
2119	0.000557994	0.0005492	0.000489703
2120	0.000558831	0.000550834	0.000491025
2121	0.000559668	0.000552467	0.000492347
2122	0.000560505	0.0005541	0.000493669
2123	0.000561342	0.000555734	0.000494991
2124	0.00056218	0.000557367	0.000496313
2125	0.000563017	0.000559001	0.000497635
2126	0.000563854	0.000560634	0.000498957
2127	0.000564691	0.000562267	0.000500279
2128	0.000565528	0.000563901	0.000501601
2129	0.000566365	0.000565534	0.000502922
2130	0.000567203	0.000567167	0.000504244
2131	0.00056804	0.000568801	0.000505566
2132	0.000568877	0.000570434	0.000506888
2133	0.000569714	0.000572067	0.00050821
2134	0.000570551	0.000573701	0.000509532
2135	0.000571389	0.000575334	0.000510854
2136	0.000572226	0.000576967	0.000512176
2137	0.000573063	0.000578601	0.000513498
2138	0.0005739	0.000580234	0.00051482
2139	0.000574737	0.000581867	0.000516141
2140	0.000575575	0.000583501	0.000517463
2141	0.000576412	0.000585134	0.000518785
2142	0.000577249	0.000586768	0.000520107
2143	0.000578086	0.000588401	0.000521429
2144	0.000578923	0.000590034	0.000522751
2145	0.000579761	0.000591668	0.000524073
2146	0.000580598	0.000593301	0.000525395
2147	0.000581435	0.000594934	0.000526717
2148	0.000582272	0.000596568	0.000528039
2149	0.000583109	0.000598201	0.00052936
2150	0.000583947	0.000599834	0.000530682
