# Supplementary material for: Prospective Characterization Factors for Assessing Climate Change Impacts in Life Cycle Assessments
Source: Environ Sci Technol. 2026 Jan 21;60(4):3202–15. doi: 10.1021/acs.est.5c12391 (PMC12874512; doi:10.1021/acs.est.5c12391)
Supplement: Supplementary file 15 [file es5c12391_si_015.xlsx]

## Sheet: Sheet1
Year	MESSAGE-GLOBIOM -SSP2 - 2.6	MESSAGE-GLOBIOM -SSP2 - 4.5	MESSAGE-GLOBIOM -SSP2 - 6.0	MESSAGE-GLOBIOM -SSP2 - 8.5
2020	0.0004272	0.000426862	0.000426661	0.000426186
2021	0.000426947	0.000426324	0.000425996	0.000425388
2022	0.000426695	0.000425786	0.000425331	0.00042459
2023	0.000426442	0.000425249	0.000424666	0.000423792
2024	0.000426189	0.000424711	0.000424001	0.000422993
2025	0.000425937	0.000424174	0.000423336	0.000422195
2026	0.000425684	0.000423636	0.000422671	0.000421397
2027	0.000425432	0.000423098	0.000422006	0.000420599
2028	0.000425179	0.000422561	0.000421341	0.000419801
2029	0.000424927	0.000422023	0.000420676	0.000419003
2030	0.000424674	0.000421486	0.000420011	0.000418205
2031	0.000425488	0.000421557	0.000419685	0.000417676
2032	0.000426303	0.000421628	0.00041936	0.000417147
2033	0.000427117	0.000421699	0.000419034	0.000416618
2034	0.000427931	0.000421771	0.000418709	0.000416089
2035	0.000428745	0.000421842	0.000418384	0.00041556
2036	0.000429559	0.000421913	0.000418058	0.000415032
2037	0.000430373	0.000421984	0.000417733	0.000414503
2038	0.000431187	0.000422055	0.000417407	0.000413974
2039	0.000432001	0.000422127	0.000417082	0.000413445
2040	0.000432815	0.000422198	0.000416756	0.000412916
2041	0.000434445	0.00042288	0.00041675	0.000412541
2042	0.000436074	0.000423563	0.000416744	0.000412166
2043	0.000437703	0.000424246	0.000416738	0.000411791
2044	0.000439332	0.000424928	0.000416732	0.000411416
2045	0.000440962	0.000425611	0.000416725	0.000411041
2046	0.000442591	0.000426293	0.000416719	0.000410666
2047	0.00044422	0.000426976	0.000416713	0.000410291
2048	0.000445849	0.000427659	0.000416707	0.000409916
2049	0.000447479	0.000428341	0.000416701	0.000409541
2050	0.000449108	0.000429024	0.000416694	0.000409166
2051	0.000450856	0.000430207	0.000417112	0.000408899
2052	0.000452604	0.000431389	0.00041753	0.000408632
2053	0.000454352	0.000432572	0.000417947	0.000408365
2054	0.000456099	0.000433755	0.000418365	0.000408097
2055	0.000457847	0.000434938	0.000418782	0.00040783
2056	0.000459595	0.00043612	0.0004192	0.000407563
2057	0.000461343	0.000437303	0.000419617	0.000407295
2058	0.000463091	0.000438486	0.000420035	0.000407028
2059	0.000464839	0.000439669	0.000420453	0.000406761
2060	0.000466587	0.000440851	0.00042087	0.000406493
2061	0.000467878	0.000442045	0.000421519	0.00040625
2062	0.000469169	0.000443239	0.000422169	0.000406007
2063	0.00047046	0.000444433	0.000422818	0.000405763
2064	0.000471751	0.000445627	0.000423467	0.00040552
2065	0.000473042	0.00044682	0.000424116	0.000405276
2066	0.000474333	0.000448014	0.000424765	0.000405033
2067	0.000475624	0.000449208	0.000425415	0.00040479
2068	0.000476915	0.000450402	0.000426064	0.000404546
2069	0.000478206	0.000451596	0.000426713	0.000404303
2070	0.000479497	0.000452789	0.000427362	0.00040406
2071	0.000480446	0.000453666	0.000428083	0.000403887
2072	0.000481395	0.000454543	0.000428804	0.000403714
2073	0.000482344	0.000455419	0.000429525	0.000403541
2074	0.000483293	0.000456296	0.000430245	0.000403368
2075	0.000484242	0.000457173	0.000430966	0.000403195
2076	0.000485191	0.000458049	0.000431687	0.000403022
2077	0.00048614	0.000458926	0.000432408	0.000402849
2078	0.000487089	0.000459803	0.000433128	0.000402676
2079	0.000488038	0.000460679	0.000433849	0.000402503
2080	0.000488987	0.000461556	0.00043457	0.000402331
2081	0.000489978	0.00046219	0.000435367	0.000402298
2082	0.00049097	0.000462824	0.000436164	0.000402266
2083	0.000491961	0.000463458	0.000436961	0.000402234
2084	0.000492953	0.000464092	0.000437758	0.000402201
2085	0.000493945	0.000464726	0.000438555	0.000402169
2086	0.000494936	0.000465359	0.000439352	0.000402137
2087	0.000495928	0.000465993	0.000440149	0.000402104
2088	0.000496919	0.000466627	0.000440946	0.000402072
2089	0.000497911	0.000467261	0.000441743	0.00040204
2090	0.000498902	0.000467895	0.00044254	0.000402007
2091	0.000500064	0.000468352	0.000443382	0.000402143
2092	0.000501226	0.00046881	0.000444225	0.000402279
2093	0.000502388	0.000469267	0.000445068	0.000402415
2094	0.00050355	0.000469724	0.00044591	0.000402551
2095	0.000504711	0.000470182	0.000446753	0.000402687
2096	0.000505873	0.000470639	0.000447595	0.000402823
2097	0.000507035	0.000471096	0.000448438	0.000402959
2098	0.000508197	0.000471554	0.000449281	0.000403095
2099	0.000509359	0.000472011	0.000450123	0.000403231
2100	0.000510521	0.000472468	0.000450966	0.000403367
2101	0.000511683	0.000472926	0.000451808	0.000403503
2102	0.000512845	0.000473383	0.000452651	0.000403639
2103	0.000514006	0.000473841	0.000453493	0.000403774
2104	0.000515168	0.000474298	0.000454336	0.00040391
2105	0.00051633	0.000474755	0.000455179	0.000404046
2106	0.000517492	0.000475213	0.000456021	0.000404182
2107	0.000518654	0.00047567	0.000456864	0.000404318
2108	0.000519816	0.000476127	0.000457706	0.000404454
2109	0.000520978	0.000476585	0.000458549	0.00040459
2110	0.00052214	0.000477042	0.000459392	0.000404726
2111	0.000523301	0.000477499	0.000460234	0.000404862
2112	0.000524463	0.000477957	0.000461077	0.000404998
2113	0.000525625	0.000478414	0.000461919	0.000405134
2114	0.000526787	0.000478872	0.000462762	0.00040527
2115	0.000527949	0.000479329	0.000463605	0.000405406
2116	0.000529111	0.000479786	0.000464447	0.000405542
2117	0.000530273	0.000480244	0.00046529	0.000405678
2118	0.000531434	0.000480701	0.000466132	0.000405814
2119	0.000532596	0.000481158	0.000466975	0.00040595
2120	0.000533758	0.000481616	0.000467818	0.000406086
2121	0.00053492	0.000482073	0.00046866	0.000406221
2122	0.000536082	0.00048253	0.000469503	0.000406357
2123	0.000537244	0.000482988	0.000470345	0.000406493
2124	0.000538406	0.000483445	0.000471188	0.000406629
2125	0.000539568	0.000483903	0.000472031	0.000406765
2126	0.000540729	0.00048436	0.000472873	0.000406901
2127	0.000541891	0.000484817	0.000473716	0.000407037
2128	0.000543053	0.000485275	0.000474558	0.000407173
2129	0.000544215	0.000485732	0.000475401	0.000407309
2130	0.000545377	0.000486189	0.000476243	0.000407445
2131	0.000546539	0.000486647	0.000477086	0.000407581
2132	0.000547701	0.000487104	0.000477929	0.000407717
2133	0.000548863	0.000487561	0.000478771	0.000407853
2134	0.000550024	0.000488019	0.000479614	0.000407989
2135	0.000551186	0.000488476	0.000480456	0.000408125
2136	0.000552348	0.000488933	0.000481299	0.000408261
2137	0.00055351	0.000489391	0.000482142	0.000408397
2138	0.000554672	0.000489848	0.000482984	0.000408533
2139	0.000555834	0.000490306	0.000483827	0.000408668
2140	0.000556996	0.000490763	0.000484669	0.000408804
2141	0.000558158	0.00049122	0.000485512	0.00040894
2142	0.000559319	0.000491678	0.000486355	0.000409076
2143	0.000560481	0.000492135	0.000487197	0.000409212
2144	0.000561643	0.000492592	0.00048804	0.000409348
2145	0.000562805	0.00049305	0.000488882	0.000409484
2146	0.000563967	0.000493507	0.000489725	0.00040962
2147	0.000565129	0.000493964	0.000490568	0.000409756
2148	0.000566291	0.000494422	0.00049141	0.000409892
2149	0.000567453	0.000494879	0.000492253	0.000410028
2150	0.000568614	0.000495337	0.000493095	0.000410164
