# Supplementary material for: Prospective Characterization Factors for Assessing Climate Change Impacts in Life Cycle Assessments
Source: Environ Sci Technol. 2026 Jan 21;60(4):3202–15. doi: 10.1021/acs.est.5c12391 (PMC12874512; doi:10.1021/acs.est.5c12391)
Supplement: Supplementary file 16 [file es5c12391_si_016.xlsx]

## Sheet: Sheet1
Year	REMIND-MAGPIE -SSP5 - 2.6	REMIND-MAGPIE -SSP5 - 4.5	REMIND-MAGPIE -SSP5 - 6.0	REMIND-MAGPIE -SSP5 - 8.5
2020	0.000425822	0.000425822	0.000425822	0.00042448
2021	0.00042542	0.000425127	0.000424924	0.000423021
2022	0.000425018	0.000424432	0.000424025	0.000421562
2023	0.000424615	0.000423737	0.000423127	0.000420103
2024	0.000424213	0.000423043	0.000422228	0.000418644
2025	0.000423811	0.000422348	0.00042133	0.000417186
2026	0.000423409	0.000421653	0.000420431	0.000415727
2027	0.000423007	0.000420959	0.000419533	0.000414268
2028	0.000422604	0.000420264	0.000418634	0.000412809
2029	0.000422202	0.000419569	0.000417736	0.00041135
2030	0.0004218	0.000418874	0.000416837	0.000409891
2031	0.00042277	0.000418947	0.000416228	0.000408047
2032	0.000423741	0.000419019	0.00041562	0.000406202
2033	0.000424711	0.000419091	0.000415011	0.000404357
2034	0.000425681	0.000419163	0.000414403	0.000402513
2035	0.000426652	0.000419235	0.000413794	0.000400668
2036	0.000427622	0.000419308	0.000413185	0.000398824
2037	0.000428593	0.00041938	0.000412577	0.000396979
2038	0.000429563	0.000419452	0.000411968	0.000395135
2039	0.000430533	0.000419524	0.00041136	0.00039329
2040	0.000431504	0.000419597	0.000410751	0.000391446
2041	0.000433323	0.000420419	0.000410502	0.000389377
2042	0.000435143	0.000421241	0.000410252	0.000387308
2043	0.000436962	0.000422063	0.000410003	0.000385239
2044	0.000438781	0.000422885	0.000409753	0.00038317
2045	0.000440601	0.000423707	0.000409504	0.000381101
2046	0.00044242	0.000424529	0.000409254	0.000379032
2047	0.000444239	0.000425351	0.000409005	0.000376963
2048	0.000446059	0.000426173	0.000408755	0.000374894
2049	0.000447878	0.000426995	0.000408505	0.000372825
2050	0.000449698	0.000427817	0.000408256	0.000370756
2051	0.000451405	0.000429184	0.00040861	0.000369126
2052	0.000453113	0.000430552	0.000408963	0.000367496
2053	0.00045482	0.00043192	0.000409317	0.000365865
2054	0.000456528	0.000433287	0.00040967	0.000364235
2055	0.000458235	0.000434655	0.000410024	0.000362605
2056	0.000459943	0.000436023	0.000410378	0.000360974
2057	0.00046165	0.00043739	0.000410731	0.000359344
2058	0.000463358	0.000438758	0.000411085	0.000357714
2059	0.000465065	0.000440126	0.000411438	0.000356083
2060	0.000466773	0.000441493	0.000411792	0.000354453
2061	0.000468116	0.000442897	0.000412837	0.000353602
2062	0.000469459	0.0004443	0.000413883	0.000352751
2063	0.000470802	0.000445704	0.000414929	0.0003519
2064	0.000472145	0.000447107	0.000415974	0.000351049
2065	0.000473488	0.000448511	0.00041702	0.000350199
2066	0.000474831	0.000449914	0.000418066	0.000349348
2067	0.000476174	0.000451318	0.000419111	0.000348497
2068	0.000477517	0.000452721	0.000420157	0.000347646
2069	0.00047886	0.000454125	0.000421202	0.000346795
2070	0.000480203	0.000455528	0.000422248	0.000345944
2071	0.00048144	0.000456679	0.000423895	0.000345754
2072	0.000482677	0.00045783	0.000425542	0.000345564
2073	0.000483913	0.00045898	0.000427188	0.000345374
2074	0.00048515	0.000460131	0.000428835	0.000345184
2075	0.000486387	0.000461282	0.000430482	0.000344994
2076	0.000487623	0.000462433	0.000432128	0.000344804
2077	0.00048886	0.000463583	0.000433775	0.000344615
2078	0.000490096	0.000464734	0.000435422	0.000344425
2079	0.000491333	0.000465885	0.000437069	0.000344235
2080	0.00049257	0.000467036	0.000438715	0.000344045
2081	0.000493876	0.000468173	0.000440687	0.000344362
2082	0.000495182	0.00046931	0.000442659	0.00034468
2083	0.000496488	0.000470447	0.000444632	0.000344998
2084	0.000497794	0.000471584	0.000446604	0.000345315
2085	0.0004991	0.000472721	0.000448576	0.000345633
2086	0.000500406	0.000473858	0.000450548	0.000345951
2087	0.000501712	0.000474995	0.00045252	0.000346268
2088	0.000503018	0.000476133	0.000454492	0.000346586
2089	0.000504324	0.00047727	0.000456464	0.000346904
2090	0.00050563	0.000478407	0.000458436	0.000347221
2091	0.000506928	0.000479763	0.000460346	0.000347919
2092	0.000508225	0.000481119	0.000462256	0.000348616
2093	0.000509522	0.000482474	0.000464166	0.000349313
2094	0.000510819	0.00048383	0.000466076	0.000350011
2095	0.000512116	0.000485186	0.000467986	0.000350708
2096	0.000513413	0.000486542	0.000469896	0.000351406
2097	0.00051471	0.000487898	0.000471806	0.000352103
2098	0.000516007	0.000489254	0.000473717	0.0003528
2099	0.000517304	0.00049061	0.000475627	0.000353498
2100	0.000518601	0.000491966	0.000477537	0.000354195
2101	0.000519898	0.000493322	0.000479447	0.000354892
2102	0.000521195	0.000494678	0.000481357	0.00035559
2103	0.000522493	0.000496034	0.000483267	0.000356287
2104	0.00052379	0.00049739	0.000485177	0.000356985
2105	0.000525087	0.000498745	0.000487087	0.000357682
2106	0.000526384	0.000500101	0.000488997	0.000358379
2107	0.000527681	0.000501457	0.000490907	0.000359077
2108	0.000528978	0.000502813	0.000492817	0.000359774
2109	0.000530275	0.000504169	0.000494728	0.000360471
2110	0.000531572	0.000505525	0.000496638	0.000361169
2111	0.000532869	0.000506881	0.000498548	0.000361866
2112	0.000534166	0.000508237	0.000500458	0.000362564
2113	0.000535463	0.000509593	0.000502368	0.000363261
2114	0.00053676	0.000510949	0.000504278	0.000363958
2115	0.000538057	0.000512305	0.000506188	0.000364656
2116	0.000539355	0.000513661	0.000508098	0.000365353
2117	0.000540652	0.000515016	0.000510008	0.00036605
2118	0.000541949	0.000516372	0.000511918	0.000366748
2119	0.000543246	0.000517728	0.000513828	0.000367445
2120	0.000544543	0.000519084	0.000515739	0.000368143
2121	0.00054584	0.00052044	0.000517649	0.00036884
2122	0.000547137	0.000521796	0.000519559	0.000369537
2123	0.000548434	0.000523152	0.000521469	0.000370235
2124	0.000549731	0.000524508	0.000523379	0.000370932
2125	0.000551028	0.000525864	0.000525289	0.000371629
2126	0.000552325	0.00052722	0.000527199	0.000372327
2127	0.000553622	0.000528576	0.000529109	0.000373024
2128	0.00055492	0.000529931	0.000531019	0.000373722
2129	0.000556217	0.000531287	0.000532929	0.000374419
2130	0.000557514	0.000532643	0.000534839	0.000375116
2131	0.000558811	0.000533999	0.00053675	0.000375814
2132	0.000560108	0.000535355	0.00053866	0.000376511
2133	0.000561405	0.000536711	0.00054057	0.000377208
2134	0.000562702	0.000538067	0.00054248	0.000377906
2135	0.000563999	0.000539423	0.00054439	0.000378603
2136	0.000565296	0.000540779	0.0005463	0.000379301
2137	0.000566593	0.000542135	0.00054821	0.000379998
2138	0.00056789	0.000543491	0.00055012	0.000380695
2139	0.000569187	0.000544847	0.00055203	0.000381393
2140	0.000570485	0.000546202	0.00055394	0.00038209
2141	0.000571782	0.000547558	0.00055585	0.000382787
2142	0.000573079	0.000548914	0.00055776	0.000383485
2143	0.000574376	0.00055027	0.000559671	0.000384182
2144	0.000575673	0.000551626	0.000561581	0.00038488
2145	0.00057697	0.000552982	0.000563491	0.000385577
2146	0.000578267	0.000554338	0.000565401	0.000386274
2147	0.000579564	0.000555694	0.000567311	0.000386972
2148	0.000580861	0.00055705	0.000569221	0.000387669
2149	0.000582158	0.000558406	0.000571131	0.000388366
2150	0.000583455	0.000559762	0.000573041	0.000389064
