# Supplementary material for: Prospective Characterization Factors for Assessing Climate Change Impacts in Life Cycle Assessments
Source: Environ Sci Technol. 2026 Jan 21;60(4):3202–15. doi: 10.1021/acs.est.5c12391 (PMC12874512; doi:10.1021/acs.est.5c12391)
Supplement: Supplementary file 17 [file es5c12391_si_017.xlsx]

## Sheet: Sheet1
Year	AIM - SSP3 - 4.5	AIM - SSP3 - 6.0	AIM - SSP3 - 8.5
2020	1.32602e-05	1.32602e-05	1.32471e-05
2021	1.31715e-05	1.31714e-05	1.31536e-05
2022	1.30829e-05	1.30825e-05	1.30602e-05
2023	1.29942e-05	1.29937e-05	1.29667e-05
2024	1.29055e-05	1.29049e-05	1.28732e-05
2025	1.28169e-05	1.28161e-05	1.27797e-05
2026	1.27282e-05	1.27273e-05	1.26862e-05
2027	1.26395e-05	1.26384e-05	1.25927e-05
2028	1.25509e-05	1.25496e-05	1.24993e-05
2029	1.24622e-05	1.24608e-05	1.24058e-05
2030	1.23735e-05	1.2372e-05	1.23123e-05
2031	1.22921e-05	1.22873e-05	1.22166e-05
2032	1.22106e-05	1.22026e-05	1.21209e-05
2033	1.21292e-05	1.2118e-05	1.20252e-05
2034	1.20478e-05	1.20333e-05	1.19295e-05
2035	1.19663e-05	1.19486e-05	1.18338e-05
2036	1.18849e-05	1.1864e-05	1.17381e-05
2037	1.18034e-05	1.17793e-05	1.16424e-05
2038	1.1722e-05	1.16946e-05	1.15468e-05
2039	1.16406e-05	1.16099e-05	1.14511e-05
2040	1.15591e-05	1.15253e-05	1.13554e-05
2041	1.14964e-05	1.14521e-05	1.12633e-05
2042	1.14336e-05	1.1379e-05	1.11713e-05
2043	1.13708e-05	1.13059e-05	1.10793e-05
2044	1.13081e-05	1.12328e-05	1.09873e-05
2045	1.12453e-05	1.11596e-05	1.08952e-05
2046	1.11825e-05	1.10865e-05	1.08032e-05
2047	1.11198e-05	1.10134e-05	1.07112e-05
2048	1.1057e-05	1.09403e-05	1.06191e-05
2049	1.09942e-05	1.08671e-05	1.05271e-05
2050	1.09315e-05	1.0794e-05	1.04351e-05
2051	1.08888e-05	1.07302e-05	1.03489e-05
2052	1.08461e-05	1.06664e-05	1.02627e-05
2053	1.08034e-05	1.06026e-05	1.01765e-05
2054	1.07608e-05	1.05387e-05	1.00903e-05
2055	1.07181e-05	1.04749e-05	1.00041e-05
2056	1.06754e-05	1.04111e-05	9.91791e-06
2057	1.06327e-05	1.03473e-05	9.83171e-06
2058	1.059e-05	1.02834e-05	9.74552e-06
2059	1.05474e-05	1.02196e-05	9.65933e-06
2060	1.05047e-05	1.01558e-05	9.57313e-06
2061	1.04789e-05	1.00993e-05	9.49336e-06
2062	1.04532e-05	1.00427e-05	9.41359e-06
2063	1.04274e-05	9.98624e-06	9.33382e-06
2064	1.04016e-05	9.92972e-06	9.25405e-06
2065	1.03759e-05	9.87321e-06	9.17428e-06
2066	1.03501e-05	9.81669e-06	9.09451e-06
2067	1.03243e-05	9.76018e-06	9.01474e-06
2068	1.02986e-05	9.70367e-06	8.93497e-06
2069	1.02728e-05	9.64715e-06	8.8552e-06
2070	1.0247e-05	9.59064e-06	8.77543e-06
2071	1.02313e-05	9.54398e-06	8.7017e-06
2072	1.02156e-05	9.49732e-06	8.62797e-06
2073	1.01998e-05	9.45067e-06	8.55424e-06
2074	1.01841e-05	9.40401e-06	8.48051e-06
2075	1.01684e-05	9.35735e-06	8.40678e-06
2076	1.01526e-05	9.3107e-06	8.33305e-06
2077	1.01369e-05	9.26404e-06	8.25932e-06
2078	1.01212e-05	9.21738e-06	8.18559e-06
2079	1.01054e-05	9.17073e-06	8.11185e-06
2080	1.00897e-05	9.12407e-06	8.03812e-06
2081	1.00789e-05	9.087e-06	7.96969e-06
2082	1.0068e-05	9.04994e-06	7.90125e-06
2083	1.00572e-05	9.01288e-06	7.83282e-06
2084	1.00463e-05	8.97581e-06	7.76438e-06
2085	1.00355e-05	8.93875e-06	7.69594e-06
2086	1.00247e-05	8.90168e-06	7.62751e-06
2087	1.00138e-05	8.86462e-06	7.55907e-06
2088	1.0003e-05	8.82755e-06	7.49064e-06
2089	9.99214e-06	8.79049e-06	7.4222e-06
2090	9.98129e-06	8.75342e-06	7.35376e-06
2091	9.9755e-06	8.72227e-06	7.28987e-06
2092	9.9697e-06	8.69112e-06	7.22597e-06
2093	9.9639e-06	8.65996e-06	7.16208e-06
2094	9.95811e-06	8.62881e-06	7.09818e-06
2095	9.95231e-06	8.59765e-06	7.03428e-06
2096	9.94651e-06	8.5665e-06	6.97039e-06
2097	9.94071e-06	8.53534e-06	6.90649e-06
2098	9.93492e-06	8.50419e-06	6.84259e-06
2099	9.92912e-06	8.47303e-06	6.7787e-06
2100	9.92332e-06	8.44188e-06	6.7148e-06
2101	9.91752e-06	8.41072e-06	6.65091e-06
2102	9.91173e-06	8.37957e-06	6.58701e-06
2103	9.90593e-06	8.34841e-06	6.52311e-06
2104	9.90013e-06	8.31726e-06	6.45922e-06
2105	9.89434e-06	8.28611e-06	6.39532e-06
2106	9.88854e-06	8.25495e-06	6.33143e-06
2107	9.88274e-06	8.2238e-06	6.26753e-06
2108	9.87694e-06	8.19264e-06	6.20363e-06
2109	9.87115e-06	8.16149e-06	6.13974e-06
2110	9.86535e-06	8.13033e-06	6.07584e-06
2111	9.85955e-06	8.09918e-06	6.01195e-06
2112	9.85375e-06	8.06802e-06	5.94805e-06
2113	9.84796e-06	8.03687e-06	5.88415e-06
2114	9.84216e-06	8.00571e-06	5.82026e-06
2115	9.83636e-06	7.97456e-06	5.75636e-06
2116	9.83057e-06	7.9434e-06	5.69247e-06
2117	9.82477e-06	7.91225e-06	5.62857e-06
2118	9.81897e-06	7.8811e-06	5.56467e-06
2119	9.81317e-06	7.84994e-06	5.50078e-06
2120	9.80738e-06	7.81879e-06	5.43688e-06
2121	9.80158e-06	7.78763e-06	5.37299e-06
2122	9.79578e-06	7.75648e-06	5.30909e-06
2123	9.78998e-06	7.72532e-06	5.24519e-06
2124	9.78419e-06	7.69417e-06	5.1813e-06
2125	9.77839e-06	7.66301e-06	5.1174e-06
2126	9.77259e-06	7.63186e-06	5.05351e-06
2127	9.7668e-06	7.6007e-06	4.98961e-06
2128	9.761e-06	7.56955e-06	4.92571e-06
2129	9.7552e-06	7.53839e-06	4.86182e-06
2130	9.7494e-06	7.50724e-06	4.79792e-06
2131	9.74361e-06	7.47609e-06	4.73403e-06
2132	9.73781e-06	7.44493e-06	4.67013e-06
2133	9.73201e-06	7.41378e-06	4.60623e-06
2134	9.72621e-06	7.38262e-06	4.54234e-06
2135	9.72042e-06	7.35147e-06	4.47844e-06
2136	9.71462e-06	7.32031e-06	4.41455e-06
2137	9.70882e-06	7.28916e-06	4.35065e-06
2138	9.70303e-06	7.258e-06	4.28675e-06
2139	9.69723e-06	7.22685e-06	4.22286e-06
2140	9.69143e-06	7.19569e-06	4.15896e-06
2141	9.68563e-06	7.16454e-06	4.09507e-06
2142	9.67984e-06	7.13338e-06	4.03117e-06
2143	9.67404e-06	7.10223e-06	3.96727e-06
2144	9.66824e-06	7.07108e-06	3.90338e-06
2145	9.66244e-06	7.03992e-06	3.83948e-06
2146	9.65665e-06	7.00877e-06	3.77558e-06
2147	9.65085e-06	6.97761e-06	3.71169e-06
2148	9.64505e-06	6.94646e-06	3.64779e-06
2149	9.63926e-06	6.9153e-06	3.5839e-06
2150	9.63346e-06	6.88415e-06	3.52e-06
