# Supplementary material for: Prospective Characterization Factors for Assessing Climate Change Impacts in Life Cycle Assessments
Source: Environ Sci Technol. 2026 Jan 21;60(4):3202–15. doi: 10.1021/acs.est.5c12391 (PMC12874512; doi:10.1021/acs.est.5c12391)
Supplement: Supplementary file 18 [file es5c12391_si_018.xlsx]

## Sheet: Sheet1
Year	GCAM4 -SSP4 - 2.6	GCAM4 -SSP4 - 4.5	GCAM4 -SSP4 - 6.0	GCAM4 -SSP4 - 8.5
2020	1.32897e-05	1.32897e-05	1.32897e-05	1.32775e-05
2021	1.32227e-05	1.3212e-05	1.32074e-05	1.31913e-05
2022	1.31557e-05	1.31343e-05	1.31251e-05	1.3105e-05
2023	1.30888e-05	1.30566e-05	1.30429e-05	1.30187e-05
2024	1.30218e-05	1.29789e-05	1.29606e-05	1.29325e-05
2025	1.29548e-05	1.29012e-05	1.28783e-05	1.28462e-05
2026	1.28879e-05	1.28235e-05	1.27961e-05	1.27599e-05
2027	1.28209e-05	1.27458e-05	1.27138e-05	1.26736e-05
2028	1.27539e-05	1.26681e-05	1.26315e-05	1.25874e-05
2029	1.26869e-05	1.25904e-05	1.25493e-05	1.25011e-05
2030	1.262e-05	1.25127e-05	1.2467e-05	1.24148e-05
2031	1.25836e-05	1.24458e-05	1.23852e-05	1.23262e-05
2032	1.25471e-05	1.23789e-05	1.23033e-05	1.22376e-05
2033	1.25107e-05	1.2312e-05	1.22215e-05	1.2149e-05
2034	1.24743e-05	1.22452e-05	1.21396e-05	1.20603e-05
2035	1.24378e-05	1.21783e-05	1.20577e-05	1.19717e-05
2036	1.24014e-05	1.21114e-05	1.19759e-05	1.18831e-05
2037	1.2365e-05	1.20445e-05	1.1894e-05	1.17945e-05
2038	1.23286e-05	1.19776e-05	1.18122e-05	1.17058e-05
2039	1.22921e-05	1.19108e-05	1.17303e-05	1.16172e-05
2040	1.22557e-05	1.18439e-05	1.16485e-05	1.15286e-05
2041	1.22404e-05	1.17923e-05	1.15719e-05	1.14432e-05
2042	1.22252e-05	1.17406e-05	1.14953e-05	1.13578e-05
2043	1.22099e-05	1.1689e-05	1.14187e-05	1.12724e-05
2044	1.21947e-05	1.16373e-05	1.13421e-05	1.1187e-05
2045	1.21794e-05	1.15857e-05	1.12654e-05	1.11015e-05
2046	1.21641e-05	1.15341e-05	1.11888e-05	1.10161e-05
2047	1.21489e-05	1.14824e-05	1.11122e-05	1.09307e-05
2048	1.21336e-05	1.14308e-05	1.10356e-05	1.08453e-05
2049	1.21183e-05	1.13792e-05	1.0959e-05	1.07599e-05
2050	1.21031e-05	1.13275e-05	1.08824e-05	1.06745e-05
2051	1.20965e-05	1.12925e-05	1.0815e-05	1.05965e-05
2052	1.20898e-05	1.12575e-05	1.07476e-05	1.05186e-05
2053	1.20832e-05	1.12225e-05	1.06803e-05	1.04407e-05
2054	1.20766e-05	1.11875e-05	1.06129e-05	1.03627e-05
2055	1.207e-05	1.11525e-05	1.05455e-05	1.02848e-05
2056	1.20634e-05	1.11175e-05	1.04781e-05	1.02068e-05
2057	1.20568e-05	1.10825e-05	1.04107e-05	1.01289e-05
2058	1.20502e-05	1.10475e-05	1.03434e-05	1.00509e-05
2059	1.20435e-05	1.10125e-05	1.0276e-05	9.97298e-06
2060	1.20369e-05	1.09775e-05	1.02086e-05	9.89504e-06
2061	1.20393e-05	1.09562e-05	1.01509e-05	9.82534e-06
2062	1.20417e-05	1.09349e-05	1.00933e-05	9.75564e-06
2063	1.20441e-05	1.09136e-05	1.00356e-05	9.68594e-06
2064	1.20465e-05	1.08923e-05	9.97797e-06	9.61624e-06
2065	1.20489e-05	1.08709e-05	9.92031e-06	9.54653e-06
2066	1.20513e-05	1.08496e-05	9.86266e-06	9.47683e-06
2067	1.20537e-05	1.08283e-05	9.805e-06	9.40713e-06
2068	1.20561e-05	1.0807e-05	9.74735e-06	9.33743e-06
2069	1.20585e-05	1.07857e-05	9.6897e-06	9.26773e-06
2070	1.20609e-05	1.07644e-05	9.63204e-06	9.19803e-06
2071	1.20775e-05	1.07519e-05	9.585e-06	9.13761e-06
2072	1.2094e-05	1.07395e-05	9.53796e-06	9.0772e-06
2073	1.21106e-05	1.07271e-05	9.49092e-06	9.01678e-06
2074	1.21272e-05	1.07147e-05	9.44388e-06	8.95637e-06
2075	1.21437e-05	1.07022e-05	9.39684e-06	8.89595e-06
2076	1.21603e-05	1.06898e-05	9.3498e-06	8.83554e-06
2077	1.21769e-05	1.06774e-05	9.30276e-06	8.77512e-06
2078	1.21934e-05	1.06649e-05	9.25572e-06	8.71471e-06
2079	1.221e-05	1.06525e-05	9.20868e-06	8.65429e-06
2080	1.22265e-05	1.06401e-05	9.16164e-06	8.59388e-06
2081	1.22622e-05	1.06321e-05	9.12656e-06	8.54303e-06
2082	1.22978e-05	1.06241e-05	9.09149e-06	8.49218e-06
2083	1.23335e-05	1.06161e-05	9.05642e-06	8.44133e-06
2084	1.23691e-05	1.06082e-05	9.02135e-06	8.39049e-06
2085	1.24048e-05	1.06002e-05	8.98628e-06	8.33964e-06
2086	1.24405e-05	1.05922e-05	8.9512e-06	8.28879e-06
2087	1.24761e-05	1.05842e-05	8.91613e-06	8.23794e-06
2088	1.25118e-05	1.05763e-05	8.88106e-06	8.1871e-06
2089	1.25474e-05	1.05683e-05	8.84599e-06	8.13625e-06
2090	1.25831e-05	1.05603e-05	8.81092e-06	8.0854e-06
2091	1.26389e-05	1.05534e-05	8.78692e-06	8.0419e-06
2092	1.26947e-05	1.05464e-05	8.76292e-06	7.99841e-06
2093	1.27505e-05	1.05395e-05	8.73892e-06	7.95491e-06
2094	1.28063e-05	1.05325e-05	8.71492e-06	7.91141e-06
2095	1.28621e-05	1.05256e-05	8.69092e-06	7.86791e-06
2096	1.29179e-05	1.05186e-05	8.66692e-06	7.82441e-06
2097	1.29737e-05	1.05117e-05	8.64292e-06	7.78091e-06
2098	1.30295e-05	1.05048e-05	8.61892e-06	7.73742e-06
2099	1.30853e-05	1.04978e-05	8.59491e-06	7.69392e-06
2100	1.31411e-05	1.04909e-05	8.57091e-06	7.65042e-06
2101	1.31969e-05	1.04839e-05	8.54691e-06	7.60692e-06
2102	1.32527e-05	1.0477e-05	8.52291e-06	7.56342e-06
2103	1.33086e-05	1.047e-05	8.49891e-06	7.51993e-06
2104	1.33644e-05	1.04631e-05	8.47491e-06	7.47643e-06
2105	1.34202e-05	1.04561e-05	8.45091e-06	7.43293e-06
2106	1.3476e-05	1.04492e-05	8.42691e-06	7.38943e-06
2107	1.35318e-05	1.04422e-05	8.40291e-06	7.34593e-06
2108	1.35876e-05	1.04353e-05	8.37891e-06	7.30243e-06
2109	1.36434e-05	1.04283e-05	8.35491e-06	7.25894e-06
2110	1.36992e-05	1.04214e-05	8.33091e-06	7.21544e-06
2111	1.3755e-05	1.04144e-05	8.30691e-06	7.17194e-06
2112	1.38108e-05	1.04075e-05	8.28291e-06	7.12844e-06
2113	1.38666e-05	1.04006e-05	8.25891e-06	7.08494e-06
2114	1.39224e-05	1.03936e-05	8.23491e-06	7.04145e-06
2115	1.39783e-05	1.03867e-05	8.21091e-06	6.99795e-06
2116	1.40341e-05	1.03797e-05	8.18691e-06	6.95445e-06
2117	1.40899e-05	1.03728e-05	8.16291e-06	6.91095e-06
2118	1.41457e-05	1.03658e-05	8.13891e-06	6.86745e-06
2119	1.42015e-05	1.03589e-05	8.11491e-06	6.82395e-06
2120	1.42573e-05	1.03519e-05	8.09091e-06	6.78046e-06
2121	1.43131e-05	1.0345e-05	8.06691e-06	6.73696e-06
2122	1.43689e-05	1.0338e-05	8.04291e-06	6.69346e-06
2123	1.44247e-05	1.03311e-05	8.01891e-06	6.64996e-06
2124	1.44805e-05	1.03241e-05	7.99491e-06	6.60646e-06
2125	1.45363e-05	1.03172e-05	7.97091e-06	6.56297e-06
2126	1.45921e-05	1.03102e-05	7.94691e-06	6.51947e-06
2127	1.46479e-05	1.03033e-05	7.92291e-06	6.47597e-06
2128	1.47038e-05	1.02964e-05	7.89891e-06	6.43247e-06
2129	1.47596e-05	1.02894e-05	7.87491e-06	6.38897e-06
2130	1.48154e-05	1.02825e-05	7.85091e-06	6.34547e-06
2131	1.48712e-05	1.02755e-05	7.82691e-06	6.30198e-06
2132	1.4927e-05	1.02686e-05	7.80291e-06	6.25848e-06
2133	1.49828e-05	1.02616e-05	7.77891e-06	6.21498e-06
2134	1.50386e-05	1.02547e-05	7.75491e-06	6.17148e-06
2135	1.50944e-05	1.02477e-05	7.73091e-06	6.12798e-06
2136	1.51502e-05	1.02408e-05	7.70691e-06	6.08449e-06
2137	1.5206e-05	1.02338e-05	7.68291e-06	6.04099e-06
2138	1.52618e-05	1.02269e-05	7.6589e-06	5.99749e-06
2139	1.53176e-05	1.02199e-05	7.6349e-06	5.95399e-06
2140	1.53735e-05	1.0213e-05	7.6109e-06	5.91049e-06
2141	1.54293e-05	1.0206e-05	7.5869e-06	5.86699e-06
2142	1.54851e-05	1.01991e-05	7.5629e-06	5.8235e-06
2143	1.55409e-05	1.01922e-05	7.5389e-06	5.78e-06
2144	1.55967e-05	1.01852e-05	7.5149e-06	5.7365e-06
2145	1.56525e-05	1.01783e-05	7.4909e-06	5.693e-06
2146	1.57083e-05	1.01713e-05	7.4669e-06	5.6495e-06
2147	1.57641e-05	1.01644e-05	7.4429e-06	5.60601e-06
2148	1.58199e-05	1.01574e-05	7.4189e-06	5.56251e-06
2149	1.58757e-05	1.01505e-05	7.3949e-06	5.51901e-06
2150	1.59315e-05	1.01435e-05	7.3709e-06	5.47551e-06
