# Supplementary material for: Prospective Characterization Factors for Assessing Climate Change Impacts in Life Cycle Assessments
Source: Environ Sci Technol. 2026 Jan 21;60(4):3202–15. doi: 10.1021/acs.est.5c12391 (PMC12874512; doi:10.1021/acs.est.5c12391)
Supplement: Supplementary file 19 [file es5c12391_si_019.xlsx]

## Sheet: Sheet1
Year	IMAGE - SSP1 - 2.6	IMAGE - SSP1 - 4.5	IMAGE - SSP1 - 8.5
2020	1.33009e-05	1.32897e-05	1.3288e-05
2021	1.32289e-05	1.32109e-05	1.32078e-05
2022	1.31568e-05	1.31321e-05	1.31276e-05
2023	1.30848e-05	1.30533e-05	1.30473e-05
2024	1.30128e-05	1.29746e-05	1.29671e-05
2025	1.29407e-05	1.28958e-05	1.28868e-05
2026	1.28687e-05	1.2817e-05	1.28066e-05
2027	1.27966e-05	1.27382e-05	1.27264e-05
2028	1.27246e-05	1.26595e-05	1.26461e-05
2029	1.26526e-05	1.25807e-05	1.25659e-05
2030	1.25805e-05	1.25019e-05	1.24857e-05
2031	1.2527e-05	1.24301e-05	1.24102e-05
2032	1.24734e-05	1.23582e-05	1.23348e-05
2033	1.24198e-05	1.22863e-05	1.22594e-05
2034	1.23663e-05	1.22145e-05	1.2184e-05
2035	1.23127e-05	1.21426e-05	1.21085e-05
2036	1.22592e-05	1.20707e-05	1.20331e-05
2037	1.22056e-05	1.19989e-05	1.19577e-05
2038	1.2152e-05	1.1927e-05	1.18823e-05
2039	1.20985e-05	1.18551e-05	1.18068e-05
2040	1.20449e-05	1.17833e-05	1.17314e-05
2041	1.2013e-05	1.17201e-05	1.16637e-05
2042	1.1981e-05	1.1657e-05	1.1596e-05
2043	1.19491e-05	1.15938e-05	1.15283e-05
2044	1.19171e-05	1.15307e-05	1.14605e-05
2045	1.18852e-05	1.14676e-05	1.13928e-05
2046	1.18532e-05	1.14044e-05	1.13251e-05
2047	1.18213e-05	1.13413e-05	1.12574e-05
2048	1.17893e-05	1.12781e-05	1.11897e-05
2049	1.17574e-05	1.1215e-05	1.1122e-05
2050	1.17254e-05	1.11518e-05	1.10542e-05
2051	1.17119e-05	1.10981e-05	1.09953e-05
2052	1.16984e-05	1.10443e-05	1.09364e-05
2053	1.16849e-05	1.09905e-05	1.08775e-05
2054	1.16714e-05	1.09367e-05	1.08185e-05
2055	1.16579e-05	1.08829e-05	1.07596e-05
2056	1.16444e-05	1.08291e-05	1.07007e-05
2057	1.16309e-05	1.07753e-05	1.06418e-05
2058	1.16174e-05	1.07216e-05	1.05828e-05
2059	1.16039e-05	1.06678e-05	1.05239e-05
2060	1.15904e-05	1.0614e-05	1.0465e-05
2061	1.15904e-05	1.05699e-05	1.04137e-05
2062	1.15905e-05	1.05258e-05	1.03625e-05
2063	1.15906e-05	1.04817e-05	1.03112e-05
2064	1.15906e-05	1.04376e-05	1.026e-05
2065	1.15907e-05	1.03935e-05	1.02087e-05
2066	1.15908e-05	1.03494e-05	1.01574e-05
2067	1.15908e-05	1.03053e-05	1.01062e-05
2068	1.15909e-05	1.02612e-05	1.00549e-05
2069	1.15909e-05	1.02171e-05	1.00037e-05
2070	1.1591e-05	1.0173e-05	9.95242e-06
2071	1.16025e-05	1.01402e-05	9.90941e-06
2072	1.1614e-05	1.01074e-05	9.86639e-06
2073	1.16254e-05	1.00745e-05	9.82337e-06
2074	1.16369e-05	1.00417e-05	9.78036e-06
2075	1.16484e-05	1.00088e-05	9.73734e-06
2076	1.16599e-05	9.97598e-06	9.69432e-06
2077	1.16714e-05	9.94314e-06	9.65131e-06
2078	1.16828e-05	9.9103e-06	9.60829e-06
2079	1.16943e-05	9.87746e-06	9.56527e-06
2080	1.17058e-05	9.84461e-06	9.52226e-06
2081	1.17287e-05	9.82376e-06	9.48837e-06
2082	1.17517e-05	9.8029e-06	9.45449e-06
2083	1.17746e-05	9.78205e-06	9.4206e-06
2084	1.17975e-05	9.76119e-06	9.38671e-06
2085	1.18205e-05	9.74034e-06	9.35283e-06
2086	1.18434e-05	9.71948e-06	9.31894e-06
2087	1.18664e-05	9.69863e-06	9.28505e-06
2088	1.18893e-05	9.67777e-06	9.25117e-06
2089	1.19123e-05	9.65692e-06	9.21728e-06
2090	1.19352e-05	9.63606e-06	9.18339e-06
2091	1.19648e-05	9.62531e-06	9.15672e-06
2092	1.19944e-05	9.61456e-06	9.13004e-06
2093	1.20239e-05	9.6038e-06	9.10337e-06
2094	1.20535e-05	9.59305e-06	9.07669e-06
2095	1.20831e-05	9.5823e-06	9.05002e-06
2096	1.21127e-05	9.57154e-06	9.02334e-06
2097	1.21423e-05	9.56079e-06	8.99667e-06
2098	1.21719e-05	9.55004e-06	8.96999e-06
2099	1.22014e-05	9.53928e-06	8.94332e-06
2100	1.2231e-05	9.52853e-06	8.91664e-06
2101	1.22606e-05	9.51778e-06	8.88997e-06
2102	1.22902e-05	9.50702e-06	8.86329e-06
2103	1.23198e-05	9.49627e-06	8.83662e-06
2104	1.23494e-05	9.48552e-06	8.80994e-06
2105	1.23789e-05	9.47476e-06	8.78327e-06
2106	1.24085e-05	9.46401e-06	8.75659e-06
2107	1.24381e-05	9.45326e-06	8.72992e-06
2108	1.24677e-05	9.4425e-06	8.70324e-06
2109	1.24973e-05	9.43175e-06	8.67657e-06
2110	1.25269e-05	9.421e-06	8.64989e-06
2111	1.25564e-05	9.41024e-06	8.62322e-06
2112	1.2586e-05	9.39949e-06	8.59655e-06
2113	1.26156e-05	9.38874e-06	8.56987e-06
2114	1.26452e-05	9.37798e-06	8.5432e-06
2115	1.26748e-05	9.36723e-06	8.51652e-06
2116	1.27044e-05	9.35648e-06	8.48985e-06
2117	1.27339e-05	9.34573e-06	8.46317e-06
2118	1.27635e-05	9.33497e-06	8.4365e-06
2119	1.27931e-05	9.32422e-06	8.40982e-06
2120	1.28227e-05	9.31347e-06	8.38315e-06
2121	1.28523e-05	9.30271e-06	8.35647e-06
2122	1.28818e-05	9.29196e-06	8.3298e-06
2123	1.29114e-05	9.28121e-06	8.30312e-06
2124	1.2941e-05	9.27045e-06	8.27645e-06
2125	1.29706e-05	9.2597e-06	8.24977e-06
2126	1.30002e-05	9.24895e-06	8.2231e-06
2127	1.30298e-05	9.23819e-06	8.19642e-06
2128	1.30593e-05	9.22744e-06	8.16975e-06
2129	1.30889e-05	9.21669e-06	8.14307e-06
2130	1.31185e-05	9.20593e-06	8.1164e-06
2131	1.31481e-05	9.19518e-06	8.08972e-06
2132	1.31777e-05	9.18443e-06	8.06305e-06
2133	1.32073e-05	9.17367e-06	8.03637e-06
2134	1.32368e-05	9.16292e-06	8.0097e-06
2135	1.32664e-05	9.15217e-06	7.98302e-06
2136	1.3296e-05	9.14141e-06	7.95635e-06
2137	1.33256e-05	9.13066e-06	7.92967e-06
2138	1.33552e-05	9.11991e-06	7.903e-06
2139	1.33848e-05	9.10915e-06	7.87632e-06
2140	1.34143e-05	9.0984e-06	7.84965e-06
2141	1.34439e-05	9.08765e-06	7.82297e-06
2142	1.34735e-05	9.0769e-06	7.7963e-06
2143	1.35031e-05	9.06614e-06	7.76962e-06
2144	1.35327e-05	9.05539e-06	7.74295e-06
2145	1.35623e-05	9.04464e-06	7.71627e-06
2146	1.35918e-05	9.03388e-06	7.6896e-06
2147	1.36214e-05	9.02313e-06	7.66292e-06
2148	1.3651e-05	9.01238e-06	7.63625e-06
2149	1.36806e-05	9.00162e-06	7.60957e-06
2150	1.37102e-05	8.99087e-06	7.5829e-06
