# Supplementary material for: Prospective Characterization Factors for Assessing Climate Change Impacts in Life Cycle Assessments
Source: Environ Sci Technol. 2026 Jan 21;60(4):3202–15. doi: 10.1021/acs.est.5c12391 (PMC12874512; doi:10.1021/acs.est.5c12391)
Supplement: Supplementary file 20 [file es5c12391_si_020.xlsx]

## Sheet: Sheet1
Year	MESSAGE-GLOBIOM -SSP2 - 2.6	MESSAGE-GLOBIOM -SSP2 - 4.5	MESSAGE-GLOBIOM -SSP2 - 6.0	MESSAGE-GLOBIOM -SSP2 - 8.5
2020	1.33107e-05	1.32981e-05	1.32973e-05	1.32984e-05
2021	1.32411e-05	1.32198e-05	1.32177e-05	1.32185e-05
2022	1.31715e-05	1.31414e-05	1.3138e-05	1.31386e-05
2023	1.31019e-05	1.30631e-05	1.30584e-05	1.30587e-05
2024	1.30324e-05	1.29848e-05	1.29787e-05	1.29788e-05
2025	1.29628e-05	1.29064e-05	1.28991e-05	1.28989e-05
2026	1.28932e-05	1.28281e-05	1.28194e-05	1.2819e-05
2027	1.28236e-05	1.27497e-05	1.27398e-05	1.27391e-05
2028	1.27541e-05	1.26714e-05	1.26601e-05	1.26592e-05
2029	1.26845e-05	1.25931e-05	1.25805e-05	1.25794e-05
2030	1.26149e-05	1.25147e-05	1.25008e-05	1.24995e-05
2031	1.25635e-05	1.24407e-05	1.24219e-05	1.24186e-05
2032	1.25121e-05	1.23666e-05	1.23429e-05	1.23378e-05
2033	1.24606e-05	1.22926e-05	1.22639e-05	1.22569e-05
2034	1.24092e-05	1.22185e-05	1.2185e-05	1.21761e-05
2035	1.23578e-05	1.21445e-05	1.2106e-05	1.20952e-05
2036	1.23064e-05	1.20704e-05	1.20271e-05	1.20144e-05
2037	1.22549e-05	1.19964e-05	1.19481e-05	1.19336e-05
2038	1.22035e-05	1.19223e-05	1.18691e-05	1.18527e-05
2039	1.21521e-05	1.18483e-05	1.17902e-05	1.17719e-05
2040	1.21007e-05	1.17742e-05	1.17112e-05	1.1691e-05
2041	1.20695e-05	1.17069e-05	1.16334e-05	1.16089e-05
2042	1.20383e-05	1.16395e-05	1.15556e-05	1.15267e-05
2043	1.20071e-05	1.15722e-05	1.14778e-05	1.14446e-05
2044	1.19758e-05	1.15048e-05	1.13999e-05	1.13624e-05
2045	1.19446e-05	1.14375e-05	1.13221e-05	1.12802e-05
2046	1.19134e-05	1.13701e-05	1.12443e-05	1.11981e-05
2047	1.18822e-05	1.13028e-05	1.11665e-05	1.11159e-05
2048	1.1851e-05	1.12354e-05	1.10886e-05	1.10338e-05
2049	1.18198e-05	1.11681e-05	1.10108e-05	1.09516e-05
2050	1.17886e-05	1.11007e-05	1.0933e-05	1.08695e-05
2051	1.17757e-05	1.1043e-05	1.08586e-05	1.07883e-05
2052	1.17628e-05	1.09854e-05	1.07842e-05	1.07071e-05
2053	1.175e-05	1.09277e-05	1.07098e-05	1.06258e-05
2054	1.17371e-05	1.087e-05	1.06354e-05	1.05446e-05
2055	1.17242e-05	1.08124e-05	1.0561e-05	1.04634e-05
2056	1.17113e-05	1.07547e-05	1.04866e-05	1.03822e-05
2057	1.16985e-05	1.0697e-05	1.04123e-05	1.0301e-05
2058	1.16856e-05	1.06393e-05	1.03379e-05	1.02198e-05
2059	1.16727e-05	1.05817e-05	1.02635e-05	1.01386e-05
2060	1.16598e-05	1.0524e-05	1.01891e-05	1.00574e-05
2061	1.1662e-05	1.04779e-05	1.01206e-05	9.97947e-06
2062	1.16642e-05	1.04318e-05	1.00521e-05	9.90157e-06
2063	1.16663e-05	1.03857e-05	9.9836e-06	9.82366e-06
2064	1.16685e-05	1.03396e-05	9.91511e-06	9.74575e-06
2065	1.16706e-05	1.02935e-05	9.84662e-06	9.66785e-06
2066	1.16728e-05	1.02475e-05	9.77813e-06	9.58994e-06
2067	1.1675e-05	1.02014e-05	9.70964e-06	9.51203e-06
2068	1.16771e-05	1.01553e-05	9.64114e-06	9.43413e-06
2069	1.16793e-05	1.01092e-05	9.57265e-06	9.35622e-06
2070	1.16814e-05	1.00631e-05	9.50416e-06	9.27832e-06
2071	1.16961e-05	1.00294e-05	9.4424e-06	9.20338e-06
2072	1.17108e-05	9.99567e-06	9.38063e-06	9.12844e-06
2073	1.17255e-05	9.96195e-06	9.31887e-06	9.05351e-06
2074	1.17402e-05	9.92824e-06	9.2571e-06	8.97857e-06
2075	1.17549e-05	9.89452e-06	9.19534e-06	8.90363e-06
2076	1.17696e-05	9.8608e-06	9.13358e-06	8.8287e-06
2077	1.17843e-05	9.82708e-06	9.07181e-06	8.75376e-06
2078	1.1799e-05	9.79337e-06	9.01005e-06	8.67882e-06
2079	1.18137e-05	9.75965e-06	8.94829e-06	8.60389e-06
2080	1.18284e-05	9.72593e-06	8.88652e-06	8.52895e-06
2081	1.1852e-05	9.70589e-06	8.83094e-06	8.45585e-06
2082	1.18756e-05	9.68585e-06	8.77536e-06	8.38276e-06
2083	1.18991e-05	9.66581e-06	8.71978e-06	8.30966e-06
2084	1.19227e-05	9.64577e-06	8.6642e-06	8.23656e-06
2085	1.19463e-05	9.62572e-06	8.60862e-06	8.16347e-06
2086	1.19698e-05	9.60568e-06	8.55304e-06	8.09037e-06
2087	1.19934e-05	9.58564e-06	8.49746e-06	8.01727e-06
2088	1.2017e-05	9.5656e-06	8.44188e-06	7.94418e-06
2089	1.20405e-05	9.54556e-06	8.3863e-06	7.87108e-06
2090	1.20641e-05	9.52552e-06	8.33072e-06	7.79798e-06
2091	1.20912e-05	9.51816e-06	8.2808e-06	7.72837e-06
2092	1.21184e-05	9.51081e-06	8.23087e-06	7.65876e-06
2093	1.21455e-05	9.50345e-06	8.18094e-06	7.58914e-06
2094	1.21726e-05	9.4961e-06	8.13102e-06	7.51953e-06
2095	1.21998e-05	9.48874e-06	8.08109e-06	7.44991e-06
2096	1.22269e-05	9.48139e-06	8.03116e-06	7.3803e-06
2097	1.2254e-05	9.47403e-06	7.98124e-06	7.31068e-06
2098	1.22811e-05	9.46668e-06	7.93131e-06	7.24107e-06
2099	1.23083e-05	9.45932e-06	7.88139e-06	7.17145e-06
2100	1.23354e-05	9.45196e-06	7.83146e-06	7.10184e-06
2101	1.23625e-05	9.44461e-06	7.78153e-06	7.03222e-06
2102	1.23897e-05	9.43725e-06	7.73161e-06	6.96261e-06
2103	1.24168e-05	9.4299e-06	7.68168e-06	6.89299e-06
2104	1.24439e-05	9.42254e-06	7.63175e-06	6.82338e-06
2105	1.2471e-05	9.41519e-06	7.58183e-06	6.75376e-06
2106	1.24982e-05	9.40783e-06	7.5319e-06	6.68415e-06
2107	1.25253e-05	9.40048e-06	7.48197e-06	6.61453e-06
2108	1.25524e-05	9.39312e-06	7.43205e-06	6.54492e-06
2109	1.25796e-05	9.38577e-06	7.38212e-06	6.4753e-06
2110	1.26067e-05	9.37841e-06	7.33219e-06	6.40569e-06
2111	1.26338e-05	9.37106e-06	7.28227e-06	6.33607e-06
2112	1.2661e-05	9.3637e-06	7.23234e-06	6.26646e-06
2113	1.26881e-05	9.35635e-06	7.18241e-06	6.19684e-06
2114	1.27152e-05	9.34899e-06	7.13249e-06	6.12723e-06
2115	1.27423e-05	9.34164e-06	7.08256e-06	6.05761e-06
2116	1.27695e-05	9.33428e-06	7.03263e-06	5.988e-06
2117	1.27966e-05	9.32692e-06	6.98271e-06	5.91838e-06
2118	1.28237e-05	9.31957e-06	6.93278e-06	5.84877e-06
2119	1.28509e-05	9.31221e-06	6.88285e-06	5.77915e-06
2120	1.2878e-05	9.30486e-06	6.83293e-06	5.70954e-06
2121	1.29051e-05	9.2975e-06	6.783e-06	5.63992e-06
2122	1.29322e-05	9.29015e-06	6.73307e-06	5.57031e-06
2123	1.29594e-05	9.28279e-06	6.68315e-06	5.50069e-06
2124	1.29865e-05	9.27544e-06	6.63322e-06	5.43108e-06
2125	1.30136e-05	9.26808e-06	6.58329e-06	5.36146e-06
2126	1.30408e-05	9.26073e-06	6.53337e-06	5.29185e-06
2127	1.30679e-05	9.25337e-06	6.48344e-06	5.22223e-06
2128	1.3095e-05	9.24602e-06	6.43351e-06	5.15262e-06
2129	1.31221e-05	9.23866e-06	6.38359e-06	5.083e-06
2130	1.31493e-05	9.23131e-06	6.33366e-06	5.01339e-06
2131	1.31764e-05	9.22395e-06	6.28373e-06	4.94377e-06
2132	1.32035e-05	9.2166e-06	6.23381e-06	4.87416e-06
2133	1.32307e-05	9.20924e-06	6.18388e-06	4.80454e-06
2134	1.32578e-05	9.20189e-06	6.13395e-06	4.73493e-06
2135	1.32849e-05	9.19453e-06	6.08403e-06	4.66531e-06
2136	1.3312e-05	9.18717e-06	6.0341e-06	4.5957e-06
2137	1.33392e-05	9.17982e-06	5.98417e-06	4.52608e-06
2138	1.33663e-05	9.17246e-06	5.93425e-06	4.45647e-06
2139	1.33934e-05	9.16511e-06	5.88432e-06	4.38685e-06
2140	1.34206e-05	9.15775e-06	5.83439e-06	4.31724e-06
2141	1.34477e-05	9.1504e-06	5.78447e-06	4.24762e-06
2142	1.34748e-05	9.14304e-06	5.73454e-06	4.17801e-06
2143	1.3502e-05	9.13569e-06	5.68461e-06	4.10839e-06
2144	1.35291e-05	9.12833e-06	5.63469e-06	4.03878e-06
2145	1.35562e-05	9.12098e-06	5.58476e-06	3.96916e-06
2146	1.35833e-05	9.11362e-06	5.53483e-06	3.89955e-06
2147	1.36105e-05	9.10627e-06	5.48491e-06	3.82993e-06
2148	1.36376e-05	9.09891e-06	5.43498e-06	3.76032e-06
2149	1.36647e-05	9.09156e-06	5.38505e-06	3.6907e-06
2150	1.36919e-05	9.0842e-06	5.33513e-06	3.62109e-06
