# Supplementary material for: Prospective Characterization Factors for Assessing Climate Change Impacts in Life Cycle Assessments
Source: Environ Sci Technol. 2026 Jan 21;60(4):3202–15. doi: 10.1021/acs.est.5c12391 (PMC12874512; doi:10.1021/acs.est.5c12391)
Supplement: Supplementary file 21 [file es5c12391_si_021.xlsx]

## Sheet: Sheet1
Year	REMIND-MAGPIE -SSP5 - 2.6	REMIND-MAGPIE -SSP5 - 4.5	REMIND-MAGPIE -SSP5 - 6.0	REMIND-MAGPIE -SSP5 - 8.5
2020	1.3296e-05	1.32961e-05	1.3296e-05	1.32574e-05
2021	1.32165e-05	1.32155e-05	1.32133e-05	1.31627e-05
2022	1.3137e-05	1.31348e-05	1.31307e-05	1.30681e-05
2023	1.30576e-05	1.30541e-05	1.3048e-05	1.29735e-05
2024	1.29781e-05	1.29735e-05	1.29654e-05	1.28788e-05
2025	1.28986e-05	1.28928e-05	1.28827e-05	1.27842e-05
2026	1.28191e-05	1.28121e-05	1.28001e-05	1.26895e-05
2027	1.27397e-05	1.27314e-05	1.27174e-05	1.25949e-05
2028	1.26602e-05	1.26508e-05	1.26348e-05	1.25003e-05
2029	1.25807e-05	1.25701e-05	1.25521e-05	1.24056e-05
2030	1.25012e-05	1.24894e-05	1.24695e-05	1.2311e-05
2031	1.24289e-05	1.24101e-05	1.23819e-05	1.22047e-05
2032	1.23565e-05	1.23307e-05	1.22944e-05	1.20985e-05
2033	1.22841e-05	1.22513e-05	1.22069e-05	1.19922e-05
2034	1.22117e-05	1.2172e-05	1.21193e-05	1.18859e-05
2035	1.21393e-05	1.20926e-05	1.20318e-05	1.17797e-05
2036	1.2067e-05	1.20133e-05	1.19443e-05	1.16734e-05
2037	1.19946e-05	1.19339e-05	1.18568e-05	1.15672e-05
2038	1.19222e-05	1.18546e-05	1.17692e-05	1.14609e-05
2039	1.18498e-05	1.17752e-05	1.16817e-05	1.13546e-05
2040	1.17775e-05	1.16958e-05	1.15942e-05	1.12484e-05
2041	1.17249e-05	1.1624e-05	1.15059e-05	1.11351e-05
2042	1.16722e-05	1.15522e-05	1.14176e-05	1.10218e-05
2043	1.16196e-05	1.14804e-05	1.13294e-05	1.09086e-05
2044	1.1567e-05	1.14086e-05	1.12411e-05	1.07953e-05
2045	1.15144e-05	1.13368e-05	1.11529e-05	1.0682e-05
2046	1.14618e-05	1.1265e-05	1.10646e-05	1.05688e-05
2047	1.14092e-05	1.11932e-05	1.09763e-05	1.04555e-05
2048	1.13566e-05	1.11214e-05	1.08881e-05	1.03422e-05
2049	1.1304e-05	1.10496e-05	1.07998e-05	1.0229e-05
2050	1.12514e-05	1.09778e-05	1.07116e-05	1.01157e-05
2051	1.12288e-05	1.09197e-05	1.06298e-05	1.00008e-05
2052	1.12063e-05	1.08616e-05	1.05481e-05	9.88586e-06
2053	1.11838e-05	1.08035e-05	1.04663e-05	9.77094e-06
2054	1.11613e-05	1.07455e-05	1.03846e-05	9.65601e-06
2055	1.11387e-05	1.06874e-05	1.03029e-05	9.54109e-06
2056	1.11162e-05	1.06293e-05	1.02211e-05	9.42617e-06
2057	1.10937e-05	1.05712e-05	1.01394e-05	9.31125e-06
2058	1.10712e-05	1.05132e-05	1.00576e-05	9.19633e-06
2059	1.10486e-05	1.04551e-05	9.97589e-06	9.0814e-06
2060	1.10261e-05	1.0397e-05	9.89415e-06	8.96648e-06
2061	1.10334e-05	1.03546e-05	9.82342e-06	8.85485e-06
2062	1.10406e-05	1.03122e-05	9.7527e-06	8.74321e-06
2063	1.10479e-05	1.02698e-05	9.68198e-06	8.63157e-06
2064	1.10551e-05	1.02274e-05	9.61126e-06	8.51994e-06
2065	1.10624e-05	1.0185e-05	9.54054e-06	8.4083e-06
2066	1.10696e-05	1.01426e-05	9.46981e-06	8.29666e-06
2067	1.10769e-05	1.01002e-05	9.39909e-06	8.18503e-06
2068	1.10841e-05	1.00578e-05	9.32837e-06	8.07339e-06
2069	1.10914e-05	1.00153e-05	9.25765e-06	7.96175e-06
2070	1.10986e-05	9.97294e-06	9.18692e-06	7.85012e-06
2071	1.11267e-05	9.94426e-06	9.129e-06	7.74742e-06
2072	1.11547e-05	9.91557e-06	9.07107e-06	7.64471e-06
2073	1.11828e-05	9.88689e-06	9.01314e-06	7.54201e-06
2074	1.12108e-05	9.85821e-06	8.95521e-06	7.43931e-06
2075	1.12389e-05	9.82952e-06	8.89728e-06	7.33661e-06
2076	1.1267e-05	9.80084e-06	8.83935e-06	7.23391e-06
2077	1.1295e-05	9.77215e-06	8.78142e-06	7.1312e-06
2078	1.13231e-05	9.74347e-06	8.72349e-06	7.0285e-06
2079	1.13511e-05	9.71478e-06	8.66556e-06	6.9258e-06
2080	1.13792e-05	9.6861e-06	8.60763e-06	6.8231e-06
2081	1.14194e-05	9.66754e-06	8.56163e-06	6.73464e-06
2082	1.14596e-05	9.64897e-06	8.51564e-06	6.64619e-06
2083	1.14999e-05	9.63041e-06	8.46964e-06	6.55773e-06
2084	1.15401e-05	9.61184e-06	8.42364e-06	6.46928e-06
2085	1.15803e-05	9.59328e-06	8.37764e-06	6.38082e-06
2086	1.16205e-05	9.57472e-06	8.33165e-06	6.29237e-06
2087	1.16608e-05	9.55615e-06	8.28565e-06	6.20391e-06
2088	1.1701e-05	9.53759e-06	8.23965e-06	6.11546e-06
2089	1.17412e-05	9.51902e-06	8.19366e-06	6.027e-06
2090	1.17815e-05	9.50046e-06	8.14766e-06	5.93855e-06
2091	1.18293e-05	9.48833e-06	8.11107e-06	5.86681e-06
2092	1.18771e-05	9.4762e-06	8.07448e-06	5.79507e-06
2093	1.19249e-05	9.46407e-06	8.03789e-06	5.72333e-06
2094	1.19728e-05	9.45194e-06	8.0013e-06	5.6516e-06
2095	1.20206e-05	9.4398e-06	7.96471e-06	5.57986e-06
2096	1.20684e-05	9.42767e-06	7.92812e-06	5.50812e-06
2097	1.21163e-05	9.41554e-06	7.89153e-06	5.43639e-06
2098	1.21641e-05	9.40341e-06	7.85494e-06	5.36465e-06
2099	1.22119e-05	9.39128e-06	7.81835e-06	5.29291e-06
2100	1.22597e-05	9.37915e-06	7.78176e-06	5.22117e-06
2101	1.23076e-05	9.36702e-06	7.74517e-06	5.14944e-06
2102	1.23554e-05	9.35489e-06	7.70858e-06	5.0777e-06
2103	1.24032e-05	9.34276e-06	7.67199e-06	5.00596e-06
2104	1.2451e-05	9.33063e-06	7.6354e-06	4.93423e-06
2105	1.24989e-05	9.31849e-06	7.59881e-06	4.86249e-06
2106	1.25467e-05	9.30636e-06	7.56222e-06	4.79075e-06
2107	1.25945e-05	9.29423e-06	7.52563e-06	4.71901e-06
2108	1.26424e-05	9.2821e-06	7.48904e-06	4.64728e-06
2109	1.26902e-05	9.26997e-06	7.45245e-06	4.57554e-06
2110	1.2738e-05	9.25784e-06	7.41586e-06	4.5038e-06
2111	1.27858e-05	9.24571e-06	7.37927e-06	4.43207e-06
2112	1.28337e-05	9.23358e-06	7.34268e-06	4.36033e-06
2113	1.28815e-05	9.22145e-06	7.30609e-06	4.28859e-06
2114	1.29293e-05	9.20932e-06	7.2695e-06	4.21685e-06
2115	1.29771e-05	9.19718e-06	7.23291e-06	4.14512e-06
2116	1.3025e-05	9.18505e-06	7.19632e-06	4.07338e-06
2117	1.30728e-05	9.17292e-06	7.15973e-06	4.00164e-06
2118	1.31206e-05	9.16079e-06	7.12314e-06	3.92991e-06
2119	1.31684e-05	9.14866e-06	7.08655e-06	3.85817e-06
2120	1.32163e-05	9.13653e-06	7.04996e-06	3.78643e-06
2121	1.32641e-05	9.1244e-06	7.01337e-06	3.71469e-06
2122	1.33119e-05	9.11227e-06	6.97678e-06	3.64296e-06
2123	1.33598e-05	9.10014e-06	6.94019e-06	3.57122e-06
2124	1.34076e-05	9.08801e-06	6.9036e-06	3.49948e-06
2125	1.34554e-05	9.07587e-06	6.86701e-06	3.42775e-06
2126	1.35032e-05	9.06374e-06	6.83042e-06	3.35601e-06
2127	1.35511e-05	9.05161e-06	6.79383e-06	3.28427e-06
2128	1.35989e-05	9.03948e-06	6.75724e-06	3.21253e-06
2129	1.36467e-05	9.02735e-06	6.72065e-06	3.1408e-06
2130	1.36945e-05	9.01522e-06	6.68406e-06	3.06906e-06
2131	1.37424e-05	9.00309e-06	6.64747e-06	2.99732e-06
2132	1.37902e-05	8.99096e-06	6.61088e-06	2.92559e-06
2133	1.3838e-05	8.97883e-06	6.57429e-06	2.85385e-06
2134	1.38859e-05	8.9667e-06	6.5377e-06	2.78211e-06
2135	1.39337e-05	8.95456e-06	6.50111e-06	2.71037e-06
2136	1.39815e-05	8.94243e-06	6.46452e-06	2.63864e-06
2137	1.40293e-05	8.9303e-06	6.42793e-06	2.5669e-06
2138	1.40772e-05	8.91817e-06	6.39134e-06	2.49516e-06
2139	1.4125e-05	8.90604e-06	6.35475e-06	2.42343e-06
2140	1.41728e-05	8.89391e-06	6.31816e-06	2.35169e-06
2141	1.42206e-05	8.88178e-06	6.28157e-06	2.27995e-06
2142	1.42685e-05	8.86965e-06	6.24498e-06	2.20821e-06
2143	1.43163e-05	8.85752e-06	6.20839e-06	2.13648e-06
2144	1.43641e-05	8.84539e-06	6.1718e-06	2.06474e-06
2145	1.4412e-05	8.83325e-06	6.13521e-06	1.993e-06
2146	1.44598e-05	8.82112e-06	6.09862e-06	1.92127e-06
2147	1.45076e-05	8.80899e-06	6.06203e-06	1.84953e-06
2148	1.45554e-05	8.79686e-06	6.02544e-06	1.77779e-06
2149	1.46033e-05	8.78473e-06	5.98885e-06	1.70605e-06
2150	1.46511e-05	8.7726e-06	5.95226e-06	1.63432e-06
