# Supplementary material for: Prospective Characterization Factors for Assessing Climate Change Impacts in Life Cycle Assessments
Source: Environ Sci Technol. 2026 Jan 21;60(4):3202–15. doi: 10.1021/acs.est.5c12391 (PMC12874512; doi:10.1021/acs.est.5c12391)
Supplement: Supplementary file 22 [file es5c12391_si_022.xlsx]

## Sheet: Sheet1
Year	AIM - SSP3 - 4.5	AIM - SSP3 - 6.0	AIM - SSP3 - 8.5
2020	0.00312511	0.00312511	0.00312465
2021	0.00312119	0.00312119	0.00312056
2022	0.00311727	0.00311726	0.00311647
2023	0.00311335	0.00311334	0.00311238
2024	0.00310944	0.00310942	0.00310829
2025	0.00310552	0.00310549	0.0031042
2026	0.0031016	0.00310157	0.0031001
2027	0.00309768	0.00309765	0.00309601
2028	0.00309376	0.00309372	0.00309192
2029	0.00308984	0.0030898	0.00308783
2030	0.00308593	0.00308588	0.00308374
2031	0.00308218	0.00308201	0.00307936
2032	0.00307843	0.00307815	0.00307497
2033	0.00307468	0.00307429	0.00307059
2034	0.00307093	0.00307043	0.00306621
2035	0.00306718	0.00306657	0.00306182
2036	0.00306343	0.00306271	0.00305744
2037	0.00305968	0.00305884	0.00305306
2038	0.00305593	0.00305498	0.00304868
2039	0.00305218	0.00305112	0.00304429
2040	0.00304843	0.00304726	0.00303991
2041	0.00304535	0.00304386	0.00303542
2042	0.00304227	0.00304047	0.00303092
2043	0.0030392	0.00303707	0.00302643
2044	0.00303612	0.00303367	0.00302194
2045	0.00303305	0.00303027	0.00301745
2046	0.00302997	0.00302687	0.00301295
2047	0.0030269	0.00302348	0.00300846
2048	0.00302382	0.00302008	0.00300397
2049	0.00302074	0.00301668	0.00299948
2050	0.00301767	0.00301328	0.00299498
2051	0.00301505	0.00301016	0.00299049
2052	0.00301242	0.00300703	0.00298599
2053	0.0030098	0.0030039	0.00298149
2054	0.00300718	0.00300077	0.002977
2055	0.00300456	0.00299765	0.0029725
2056	0.00300194	0.00299452	0.00296801
2057	0.00299932	0.00299139	0.00296351
2058	0.0029967	0.00298826	0.00295901
2059	0.00299407	0.00298514	0.00295452
2060	0.00299145	0.00298201	0.00295002
2061	0.00298896	0.00297888	0.00294555
2062	0.00298646	0.00297574	0.00294107
2063	0.00298397	0.00297261	0.00293659
2064	0.00298147	0.00296948	0.00293212
2065	0.00297897	0.00296635	0.00292764
2066	0.00297648	0.00296321	0.00292317
2067	0.00297398	0.00296008	0.00291869
2068	0.00297149	0.00295695	0.00291422
2069	0.00296899	0.00295381	0.00290974
2070	0.0029665	0.00295068	0.00290527
2071	0.00296408	0.00294763	0.00290083
2072	0.00296167	0.00294457	0.00289639
2073	0.00295926	0.00294152	0.00289195
2074	0.00295685	0.00293846	0.00288751
2075	0.00295443	0.0029354	0.00288307
2076	0.00295202	0.00293235	0.00287863
2077	0.00294961	0.00292929	0.00287419
2078	0.0029472	0.00292624	0.00286975
2079	0.00294478	0.00292318	0.00286531
2080	0.00294237	0.00292013	0.00286087
2081	0.00294003	0.00291719	0.00285649
2082	0.00293768	0.00291425	0.00285212
2083	0.00293534	0.00291131	0.00284774
2084	0.00293299	0.00290837	0.00284337
2085	0.00293065	0.00290543	0.00283899
2086	0.0029283	0.00290249	0.00283461
2087	0.00292596	0.00289955	0.00283024
2088	0.00292361	0.00289661	0.00282586
2089	0.00292127	0.00289367	0.00282148
2090	0.00291892	0.00289073	0.00281711
2091	0.00291671	0.00288786	0.00281282
2092	0.00291449	0.002885	0.00280852
2093	0.00291228	0.00288214	0.00280423
2094	0.00291006	0.00287927	0.00279994
2095	0.00290785	0.00287641	0.00279565
2096	0.00290563	0.00287354	0.00279136
2097	0.00290341	0.00287068	0.00278707
2098	0.0029012	0.00286782	0.00278278
2099	0.00289898	0.00286495	0.00277848
2100	0.00289677	0.00286209	0.00277419
2101	0.00289477	0.00285951	0.00277033
2102	0.0028928	0.00285696	0.00276651
2103	0.00289085	0.00285445	0.00276274
2104	0.00288893	0.00285196	0.00275902
2105	0.00288704	0.00284952	0.00275536
2106	0.00288518	0.00284712	0.00275176
2107	0.00288336	0.00284476	0.00274822
2108	0.00288158	0.00284245	0.00274477
2109	0.00287984	0.0028402	0.0027414
2110	0.00287814	0.00283801	0.00273812
2111	0.00287648	0.00283587	0.0027349
2112	0.00287485	0.00283376	0.00273173
2113	0.00287325	0.00283169	0.00272863
2114	0.00287168	0.00282966	0.0027256
2115	0.00287014	0.00282767	0.00272262
2116	0.00286864	0.00282573	0.00271971
2117	0.00286717	0.00282383	0.00271685
2118	0.00286573	0.00282196	0.00271406
2119	0.00286431	0.00282014	0.00271133
2120	0.00286293	0.00281835	0.00270865
2121	0.00286158	0.0028166	0.00270603
2122	0.00286025	0.00281488	0.00270346
2123	0.00285895	0.0028132	0.00270094
2124	0.00285768	0.00281156	0.00269847
2125	0.00285643	0.00280995	0.00269606
2126	0.00285521	0.00280837	0.00269369
2127	0.00285401	0.00280682	0.00269138
2128	0.00285284	0.00280531	0.00268911
2129	0.00285169	0.00280383	0.00268689
2130	0.00285057	0.00280237	0.00268471
2131	0.00284947	0.00280095	0.00268258
2132	0.00284839	0.00279956	0.00268049
2133	0.00284734	0.00279819	0.00267844
2134	0.0028463	0.00279686	0.00267644
2135	0.00284529	0.00279555	0.00267448
2136	0.0028443	0.00279426	0.00267256
2137	0.00284333	0.00279301	0.00267068
2138	0.00284238	0.00279178	0.00266883
2139	0.00284144	0.00279057	0.00266703
2140	0.00284053	0.00278939	0.00266526
2141	0.00283964	0.00278824	0.00266353
2142	0.00283876	0.00278711	0.00266183
2143	0.0028379	0.002786	0.00266017
2144	0.00283706	0.00278491	0.00265854
2145	0.00283624	0.00278385	0.00265695
2146	0.00283543	0.00278281	0.00265539
2147	0.00283465	0.00278179	0.00265386
2148	0.00283387	0.00278079	0.00265236
2149	0.00283312	0.00277981	0.0026509
2150	0.00283237	0.00277885	0.00264946
