# Supplementary material for: Prospective Characterization Factors for Assessing Climate Change Impacts in Life Cycle Assessments
Source: Environ Sci Technol. 2026 Jan 21;60(4):3202–15. doi: 10.1021/acs.est.5c12391 (PMC12874512; doi:10.1021/acs.est.5c12391)
Supplement: Supplementary file 23 [file es5c12391_si_023.xlsx]

## Sheet: Sheet1
Year	GCAM4 -SSP4 - 2.6	GCAM4 -SSP4 - 4.5	GCAM4 -SSP4 - 6.0	GCAM4 -SSP4 - 8.5
2020	0.00312602	0.00312602	0.00312602	0.00312513
2021	0.00312254	0.00312246	0.00312225	0.00312116
2022	0.00311906	0.00311889	0.00311848	0.00311719
2023	0.00311558	0.00311533	0.00311471	0.00311321
2024	0.0031121	0.00311177	0.00311094	0.00310924
2025	0.00310862	0.00310821	0.00310717	0.00310527
2026	0.00310515	0.00310465	0.0031034	0.0031013
2027	0.00310167	0.00310109	0.00309963	0.00309733
2028	0.00309819	0.00309752	0.00309586	0.00309335
2029	0.00309471	0.00309396	0.00309209	0.00308938
2030	0.00309123	0.0030904	0.00308832	0.00308541
2031	0.00308798	0.00308693	0.00308418	0.0030811
2032	0.00308474	0.00308345	0.00308005	0.00307679
2033	0.00308149	0.00307998	0.00307591	0.00307248
2034	0.00307825	0.0030765	0.00307178	0.00306817
2035	0.003075	0.00307303	0.00306764	0.00306386
2036	0.00307175	0.00306956	0.00306351	0.00305956
2037	0.00306851	0.00306608	0.00305937	0.00305525
2038	0.00306526	0.00306261	0.00305524	0.00305094
2039	0.00306201	0.00305913	0.0030511	0.00304663
2040	0.00305877	0.00305566	0.00304697	0.00304232
2041	0.00305556	0.00305222	0.00304265	0.00303777
2042	0.00305235	0.00304878	0.00303833	0.00303322
2043	0.00304913	0.00304534	0.00303402	0.00302867
2044	0.00304592	0.0030419	0.0030297	0.00302412
2045	0.00304271	0.00303846	0.00302538	0.00301958
2046	0.0030395	0.00303502	0.00302107	0.00301503
2047	0.00303629	0.00303158	0.00301675	0.00301048
2048	0.00303308	0.00302814	0.00301243	0.00300593
2049	0.00302987	0.00302471	0.00300812	0.00300138
2050	0.00302666	0.00302127	0.0030038	0.00299683
2051	0.00302335	0.00301787	0.00299963	0.00299221
2052	0.00302005	0.00301447	0.00299547	0.00298758
2053	0.00301674	0.00301107	0.0029913	0.00298295
2054	0.00301344	0.00300767	0.00298713	0.00297832
2055	0.00301013	0.00300427	0.00298297	0.00297369
2056	0.00300683	0.00300088	0.0029788	0.00296906
2057	0.00300352	0.00299748	0.00297463	0.00296444
2058	0.00300022	0.00299408	0.00297046	0.00295981
2059	0.00299691	0.00299068	0.0029663	0.00295518
2060	0.00299361	0.00298728	0.00296213	0.00295055
2061	0.00299025	0.00298396	0.00295823	0.00294596
2062	0.00298689	0.00298064	0.00295434	0.00294137
2063	0.00298354	0.00297732	0.00295044	0.00293678
2064	0.00298018	0.002974	0.00294655	0.00293219
2065	0.00297682	0.00297068	0.00294265	0.0029276
2066	0.00297347	0.00296735	0.00293876	0.00292302
2067	0.00297011	0.00296403	0.00293486	0.00291843
2068	0.00296675	0.00296071	0.00293097	0.00291384
2069	0.00296339	0.00295739	0.00292707	0.00290925
2070	0.00296004	0.00295407	0.00292317	0.00290466
2071	0.00295671	0.00295081	0.00291961	0.00290018
2072	0.00295339	0.00294754	0.00291604	0.0028957
2073	0.00295006	0.00294428	0.00291247	0.00289122
2074	0.00294673	0.00294102	0.00290891	0.00288674
2075	0.00294341	0.00293776	0.00290534	0.00288226
2076	0.00294008	0.00293449	0.00290177	0.00287778
2077	0.00293675	0.00293123	0.00289821	0.0028733
2078	0.00293343	0.00292797	0.00289464	0.00286882
2079	0.0029301	0.00292471	0.00289107	0.00286434
2080	0.00292678	0.00292145	0.00288751	0.00285986
2081	0.00292363	0.00291823	0.00288426	0.00285553
2082	0.00292049	0.00291501	0.00288102	0.0028512
2083	0.00291735	0.00291179	0.00287777	0.00284686
2084	0.00291421	0.00290857	0.00287453	0.00284253
2085	0.00291106	0.00290535	0.00287129	0.0028382
2086	0.00290792	0.00290213	0.00286804	0.00283387
2087	0.00290478	0.00289891	0.0028648	0.00282954
2088	0.00290164	0.00289569	0.00286155	0.00282521
2089	0.00289849	0.00289247	0.00285831	0.00282088
2090	0.00289535	0.00288925	0.00285507	0.00281655
2091	0.0028925	0.0028861	0.00285208	0.00281239
2092	0.00288965	0.00288296	0.00284909	0.00280823
2093	0.0028868	0.00287981	0.00284611	0.00280407
2094	0.00288395	0.00287667	0.00284312	0.00279991
2095	0.0028811	0.00287352	0.00284014	0.00279575
2096	0.00287825	0.00287038	0.00283715	0.00279159
2097	0.0028754	0.00286723	0.00283417	0.00278743
2098	0.00287255	0.00286409	0.00283118	0.00278327
2099	0.0028697	0.00286094	0.0028282	0.00277911
2100	0.00286685	0.0028578	0.00282521	0.00277495
2101	0.002864	0.00285465	0.00282222	0.00277079
2102	0.00286115	0.00285151	0.00281924	0.00276663
2103	0.0028583	0.00284836	0.00281625	0.00276247
2104	0.00285545	0.00284522	0.00281327	0.00275831
2105	0.00285259	0.00284208	0.00281028	0.00275415
2106	0.00284974	0.00283893	0.0028073	0.00274999
2107	0.00284689	0.00283579	0.00280431	0.00274583
2108	0.00284404	0.00283264	0.00280133	0.00274167
2109	0.00284119	0.0028295	0.00279834	0.00273751
2110	0.00283834	0.00282635	0.00279536	0.00273335
2111	0.00283549	0.00282321	0.00279237	0.00272919
2112	0.00283264	0.00282006	0.00278938	0.00272503
2113	0.00282979	0.00281692	0.0027864	0.00272087
2114	0.00282694	0.00281377	0.00278341	0.00271671
2115	0.00282409	0.00281063	0.00278043	0.00271255
2116	0.00282124	0.00280748	0.00277744	0.00270839
2117	0.00281839	0.00280434	0.00277446	0.00270423
2118	0.00281554	0.00280119	0.00277147	0.00270007
2119	0.00281269	0.00279805	0.00276849	0.00269591
2120	0.00280984	0.0027949	0.0027655	0.00269175
2121	0.00280699	0.00279176	0.00276251	0.00268759
2122	0.00280414	0.00278862	0.00275953	0.00268343
2123	0.00280129	0.00278547	0.00275654	0.00267927
2124	0.00279844	0.00278233	0.00275356	0.00267511
2125	0.00279559	0.00277918	0.00275057	0.00267095
2126	0.00279273	0.00277604	0.00274759	0.00266679
2127	0.00278988	0.00277289	0.0027446	0.00266263
2128	0.00278703	0.00276975	0.00274162	0.00265847
2129	0.00278418	0.0027666	0.00273863	0.00265431
2130	0.00278133	0.00276346	0.00273565	0.00265015
2131	0.00277848	0.00276031	0.00273266	0.00264599
2132	0.00277563	0.00275717	0.00272967	0.00264183
2133	0.00277278	0.00275402	0.00272669	0.00263767
2134	0.00276993	0.00275088	0.0027237	0.00263351
2135	0.00276708	0.00274773	0.00272072	0.00262935
2136	0.00276423	0.00274459	0.00271773	0.00262519
2137	0.00276138	0.00274144	0.00271475	0.00262103
2138	0.00275853	0.0027383	0.00271176	0.00261687
2139	0.00275568	0.00273516	0.00270878	0.00261271
2140	0.00275283	0.00273201	0.00270579	0.00260855
2141	0.00274998	0.00272887	0.0027028	0.00260439
2142	0.00274713	0.00272572	0.00269982	0.00260023
2143	0.00274428	0.00272258	0.00269683	0.00259607
2144	0.00274143	0.00271943	0.00269385	0.00259191
2145	0.00273858	0.00271629	0.00269086	0.00258775
2146	0.00273572	0.00271314	0.00268788	0.00258358
2147	0.00273287	0.00271	0.00268489	0.00257942
2148	0.00273002	0.00270685	0.00268191	0.00257526
2149	0.00272717	0.00270371	0.00267892	0.0025711
2150	0.00272432	0.00270056	0.00267594	0.00256694
