# Supplementary material for: Prospective Characterization Factors for Assessing Climate Change Impacts in Life Cycle Assessments
Source: Environ Sci Technol. 2026 Jan 21;60(4):3202–15. doi: 10.1021/acs.est.5c12391 (PMC12874512; doi:10.1021/acs.est.5c12391)
Supplement: Supplementary file 24 [file es5c12391_si_024.xlsx]

## Sheet: Sheet1
Year	IMAGE - SSP1 - 2.6	IMAGE - SSP1 - 4.5	IMAGE - SSP1 - 8.5
2020	0.00312752	0.0031266	0.00312642
2021	0.00312466	0.00312331	0.00312303
2022	0.00312179	0.00312001	0.00311963
2023	0.00311893	0.00311672	0.00311623
2024	0.00311606	0.00311343	0.00311283
2025	0.0031132	0.00311014	0.00310943
2026	0.00311033	0.00310685	0.00310603
2027	0.00310747	0.00310356	0.00310264
2028	0.00310461	0.00310027	0.00309924
2029	0.00310174	0.00309698	0.00309584
2030	0.00309888	0.00309369	0.00309244
2031	0.00309689	0.00309085	0.00308934
2032	0.0030949	0.00308801	0.00308624
2033	0.00309292	0.00308518	0.00308314
2034	0.00309093	0.00308234	0.00308004
2035	0.00308895	0.00307951	0.00307694
2036	0.00308696	0.00307667	0.00307384
2037	0.00308497	0.00307384	0.00307073
2038	0.00308299	0.003071	0.00306763
2039	0.003081	0.00306817	0.00306453
2040	0.00307902	0.00306533	0.00306143
2041	0.00307768	0.00306295	0.00305869
2042	0.00307635	0.00306056	0.00305595
2043	0.00307501	0.00305818	0.00305321
2044	0.00307368	0.0030558	0.00305046
2045	0.00307235	0.00305342	0.00304772
2046	0.00307101	0.00305103	0.00304498
2047	0.00306968	0.00304865	0.00304224
2048	0.00306834	0.00304627	0.00303949
2049	0.00306701	0.00304389	0.00303675
2050	0.00306568	0.0030415	0.00303401
2051	0.00306466	0.00303955	0.00303167
2052	0.00306365	0.0030376	0.00302934
2053	0.00306264	0.00303564	0.003027
2054	0.00306163	0.00303369	0.00302467
2055	0.00306062	0.00303174	0.00302233
2056	0.0030596	0.00302978	0.00301999
2057	0.00305859	0.00302783	0.00301766
2058	0.00305758	0.00302588	0.00301532
2059	0.00305657	0.00302392	0.00301299
2060	0.00305556	0.00302197	0.00301065
2061	0.00305467	0.0030205	0.00300868
2062	0.00305379	0.00301902	0.00300671
2063	0.0030529	0.00301755	0.00300474
2064	0.00305202	0.00301607	0.00300277
2065	0.00305113	0.0030146	0.0030008
2066	0.00305025	0.00301313	0.00299883
2067	0.00304936	0.00301165	0.00299686
2068	0.00304848	0.00301018	0.00299489
2069	0.00304759	0.00300871	0.00299292
2070	0.00304671	0.00300723	0.00299095
2071	0.00304583	0.00300625	0.00298926
2072	0.00304495	0.00300528	0.00298758
2073	0.00304408	0.0030043	0.0029859
2074	0.0030432	0.00300332	0.00298421
2075	0.00304233	0.00300234	0.00298253
2076	0.00304145	0.00300136	0.00298084
2077	0.00304058	0.00300039	0.00297916
2078	0.0030397	0.00299941	0.00297748
2079	0.00303883	0.00299843	0.00297579
2080	0.00303795	0.00299745	0.00297411
2081	0.00303698	0.00299685	0.00297268
2082	0.00303601	0.00299624	0.00297125
2083	0.00303504	0.00299564	0.00296981
2084	0.00303407	0.00299503	0.00296838
2085	0.00303309	0.00299443	0.00296695
2086	0.00303212	0.00299383	0.00296552
2087	0.00303115	0.00299322	0.00296408
2088	0.00303018	0.00299262	0.00296265
2089	0.00302921	0.00299201	0.00296122
2090	0.00302824	0.00299141	0.00295979
2091	0.00302719	0.00299101	0.00295862
2092	0.00302614	0.00299061	0.00295745
2093	0.00302509	0.00299021	0.00295628
2094	0.00302404	0.00298981	0.00295511
2095	0.00302299	0.00298941	0.00295394
2096	0.00302194	0.00298901	0.00295277
2097	0.0030209	0.00298861	0.0029516
2098	0.00301985	0.00298821	0.00295043
2099	0.0030188	0.00298781	0.00294926
2100	0.00301775	0.00298741	0.00294809
2101	0.0030167	0.00298701	0.00294692
2102	0.00301565	0.00298661	0.00294575
2103	0.0030146	0.00298621	0.00294458
2104	0.00301355	0.00298581	0.00294341
2105	0.0030125	0.00298541	0.00294224
2106	0.00301145	0.00298501	0.00294108
2107	0.00301041	0.00298461	0.00293991
2108	0.00300936	0.00298421	0.00293874
2109	0.00300831	0.00298381	0.00293757
2110	0.00300726	0.00298341	0.0029364
2111	0.00300621	0.00298301	0.00293523
2112	0.00300516	0.00298261	0.00293406
2113	0.00300411	0.00298221	0.00293289
2114	0.00300306	0.00298181	0.00293172
2115	0.00300201	0.00298141	0.00293055
2116	0.00300096	0.00298101	0.00292938
2117	0.00299991	0.00298061	0.00292821
2118	0.00299887	0.00298021	0.00292704
2119	0.00299782	0.00297981	0.00292587
2120	0.00299677	0.00297941	0.0029247
2121	0.00299572	0.00297901	0.00292353
2122	0.00299467	0.00297861	0.00292236
2123	0.00299362	0.00297821	0.00292119
2124	0.00299257	0.00297781	0.00292002
2125	0.00299152	0.00297741	0.00291885
2126	0.00299047	0.00297701	0.00291769
2127	0.00298942	0.00297661	0.00291652
2128	0.00298838	0.00297621	0.00291535
2129	0.00298733	0.00297581	0.00291418
2130	0.00298628	0.00297541	0.00291301
2131	0.00298523	0.00297501	0.00291184
2132	0.00298418	0.0029746	0.00291067
2133	0.00298313	0.0029742	0.0029095
2134	0.00298208	0.0029738	0.00290833
2135	0.00298103	0.0029734	0.00290716
2136	0.00297998	0.002973	0.00290599
2137	0.00297893	0.0029726	0.00290482
2138	0.00297789	0.0029722	0.00290365
2139	0.00297684	0.0029718	0.00290248
2140	0.00297579	0.0029714	0.00290131
2141	0.00297474	0.002971	0.00290014
2142	0.00297369	0.0029706	0.00289897
2143	0.00297264	0.0029702	0.0028978
2144	0.00297159	0.0029698	0.00289663
2145	0.00297054	0.0029694	0.00289546
2146	0.00296949	0.002969	0.0028943
2147	0.00296844	0.0029686	0.00289313
2148	0.00296739	0.0029682	0.00289196
2149	0.00296635	0.0029678	0.00289079
2150	0.0029653	0.0029674	0.00288962
