# Supplementary material for: Prospective Characterization Factors for Assessing Climate Change Impacts in Life Cycle Assessments
Source: Environ Sci Technol. 2026 Jan 21;60(4):3202–15. doi: 10.1021/acs.est.5c12391 (PMC12874512; doi:10.1021/acs.est.5c12391)
Supplement: Supplementary file 25 [file es5c12391_si_025.xlsx]

## Sheet: Sheet1
Year	MESSAGE-GLOBIOM -SSP2 - 2.6	MESSAGE-GLOBIOM -SSP2 - 4.5	MESSAGE-GLOBIOM -SSP2 - 6.0	MESSAGE-GLOBIOM -SSP2 - 8.5
2020	0.00312615	0.00312604	0.003126	0.00312592
2021	0.00312265	0.00312248	0.00312242	0.00312228
2022	0.00311916	0.00311891	0.00311884	0.00311865
2023	0.00311566	0.00311535	0.00311526	0.00311501
2024	0.00311217	0.00311179	0.00311168	0.00311138
2025	0.00310867	0.00310823	0.0031081	0.00310774
2026	0.00310518	0.00310466	0.00310452	0.0031041
2027	0.00310168	0.0031011	0.00310094	0.00310047
2028	0.00309819	0.00309754	0.00309736	0.00309683
2029	0.00309469	0.00309397	0.00309378	0.00309319
2030	0.00309119	0.00309041	0.0030902	0.00308956
2031	0.00308799	0.00308699	0.00308673	0.00308593
2032	0.00308478	0.00308357	0.00308326	0.0030823
2033	0.00308157	0.00308015	0.0030798	0.00307868
2034	0.00307837	0.00307673	0.00307633	0.00307505
2035	0.00307516	0.00307331	0.00307286	0.00307142
2036	0.00307195	0.00306989	0.00306939	0.0030678
2037	0.00306875	0.00306647	0.00306593	0.00306417
2038	0.00306554	0.00306305	0.00306246	0.00306054
2039	0.00306233	0.00305963	0.00305899	0.00305692
2040	0.00305912	0.00305621	0.00305552	0.00305329
2041	0.00305643	0.00305307	0.00305228	0.00304975
2042	0.00305374	0.00304993	0.00304903	0.00304621
2043	0.00305105	0.0030468	0.00304578	0.00304266
2044	0.00304836	0.00304366	0.00304254	0.00303912
2045	0.00304567	0.00304053	0.00303929	0.00303558
2046	0.00304298	0.00303739	0.00303605	0.00303204
2047	0.00304029	0.00303425	0.0030328	0.0030285
2048	0.0030376	0.00303112	0.00302955	0.00302496
2049	0.00303491	0.00302798	0.00302631	0.00302142
2050	0.00303222	0.00302484	0.00302306	0.00301787
2051	0.00303017	0.00302211	0.00302013	0.0030145
2052	0.00302813	0.00301937	0.00301719	0.00301113
2053	0.00302608	0.00301663	0.00301426	0.00300775
2054	0.00302403	0.00301389	0.00301132	0.00300438
2055	0.00302198	0.00301116	0.00300839	0.00300101
2056	0.00301993	0.00300842	0.00300545	0.00299764
2057	0.00301788	0.00300568	0.00300252	0.00299426
2058	0.00301583	0.00300294	0.00299958	0.00299089
2059	0.00301378	0.00300021	0.00299665	0.00298752
2060	0.00301174	0.00299747	0.00299371	0.00298414
2061	0.00301025	0.00299514	0.00299108	0.00298094
2062	0.00300876	0.00299282	0.00298846	0.00297775
2063	0.00300727	0.00299049	0.00298583	0.00297455
2064	0.00300578	0.00298817	0.0029832	0.00297135
2065	0.0030043	0.00298584	0.00298057	0.00296815
2066	0.00300281	0.00298352	0.00297794	0.00296496
2067	0.00300132	0.00298119	0.00297531	0.00296176
2068	0.00299983	0.00297887	0.00297268	0.00295856
2069	0.00299835	0.00297655	0.00297005	0.00295536
2070	0.00299686	0.00297422	0.00296742	0.00295216
2071	0.0029959	0.00297238	0.00296514	0.00294914
2072	0.00299494	0.00297053	0.00296285	0.00294612
2073	0.00299398	0.00296869	0.00296057	0.0029431
2074	0.00299302	0.00296685	0.00295829	0.00294007
2075	0.00299206	0.002965	0.002956	0.00293705
2076	0.0029911	0.00296316	0.00295372	0.00293403
2077	0.00299014	0.00296132	0.00295143	0.00293101
2078	0.00298918	0.00295947	0.00294915	0.00292799
2079	0.00298822	0.00295763	0.00294687	0.00292496
2080	0.00298726	0.00295579	0.00294458	0.00292194
2081	0.00298681	0.0029545	0.00294267	0.00291905
2082	0.00298637	0.00295322	0.00294076	0.00291616
2083	0.00298592	0.00295193	0.00293885	0.00291326
2084	0.00298548	0.00295064	0.00293693	0.00291037
2085	0.00298503	0.00294936	0.00293502	0.00290748
2086	0.00298459	0.00294807	0.00293311	0.00290459
2087	0.00298414	0.00294679	0.0029312	0.00290169
2088	0.00298369	0.0029455	0.00292929	0.0028988
2089	0.00298325	0.00294422	0.00292737	0.00289591
2090	0.0029828	0.00294293	0.00292546	0.00289302
2091	0.00298277	0.00294213	0.00292384	0.00289018
2092	0.00298275	0.00294133	0.00292221	0.00288734
2093	0.00298272	0.00294053	0.00292058	0.00288451
2094	0.00298269	0.00293973	0.00291896	0.00288167
2095	0.00298266	0.00293894	0.00291733	0.00287883
2096	0.00298263	0.00293814	0.00291571	0.002876
2097	0.0029826	0.00293734	0.00291408	0.00287316
2098	0.00298257	0.00293654	0.00291245	0.00287032
2099	0.00298254	0.00293574	0.00291083	0.00286749
2100	0.00298251	0.00293494	0.0029092	0.00286465
2101	0.00298248	0.00293414	0.00290758	0.00286181
2102	0.00298245	0.00293334	0.00290595	0.00285898
2103	0.00298242	0.00293254	0.00290432	0.00285614
2104	0.0029824	0.00293174	0.0029027	0.0028533
2105	0.00298237	0.00293094	0.00290107	0.00285047
2106	0.00298234	0.00293015	0.00289945	0.00284763
2107	0.00298231	0.00292935	0.00289782	0.00284479
2108	0.00298228	0.00292855	0.00289619	0.00284196
2109	0.00298225	0.00292775	0.00289457	0.00283912
2110	0.00298222	0.00292695	0.00289294	0.00283628
2111	0.00298219	0.00292615	0.00289132	0.00283345
2112	0.00298216	0.00292535	0.00288969	0.00283061
2113	0.00298213	0.00292455	0.00288806	0.00282777
2114	0.0029821	0.00292375	0.00288644	0.00282494
2115	0.00298208	0.00292295	0.00288481	0.0028221
2116	0.00298205	0.00292215	0.00288319	0.00281926
2117	0.00298202	0.00292136	0.00288156	0.00281643
2118	0.00298199	0.00292056	0.00287993	0.00281359
2119	0.00298196	0.00291976	0.00287831	0.00281075
2120	0.00298193	0.00291896	0.00287668	0.00280792
2121	0.0029819	0.00291816	0.00287506	0.00280508
2122	0.00298187	0.00291736	0.00287343	0.00280224
2123	0.00298184	0.00291656	0.0028718	0.00279941
2124	0.00298181	0.00291576	0.00287018	0.00279657
2125	0.00298178	0.00291496	0.00286855	0.00279373
2126	0.00298176	0.00291416	0.00286693	0.0027909
2127	0.00298173	0.00291336	0.0028653	0.00278806
2128	0.0029817	0.00291257	0.00286367	0.00278522
2129	0.00298167	0.00291177	0.00286205	0.00278239
2130	0.00298164	0.00291097	0.00286042	0.00277955
2131	0.00298161	0.00291017	0.0028588	0.00277671
2132	0.00298158	0.00290937	0.00285717	0.00277388
2133	0.00298155	0.00290857	0.00285554	0.00277104
2134	0.00298152	0.00290777	0.00285392	0.0027682
2135	0.00298149	0.00290697	0.00285229	0.00276537
2136	0.00298146	0.00290617	0.00285067	0.00276253
2137	0.00298143	0.00290537	0.00284904	0.0027597
2138	0.00298141	0.00290457	0.00284741	0.00275686
2139	0.00298138	0.00290378	0.00284579	0.00275402
2140	0.00298135	0.00290298	0.00284416	0.00275119
2141	0.00298132	0.00290218	0.00284254	0.00274835
2142	0.00298129	0.00290138	0.00284091	0.00274551
2143	0.00298126	0.00290058	0.00283928	0.00274268
2144	0.00298123	0.00289978	0.00283766	0.00273984
2145	0.0029812	0.00289898	0.00283603	0.002737
2146	0.00298117	0.00289818	0.00283441	0.00273417
2147	0.00298114	0.00289738	0.00283278	0.00273133
2148	0.00298111	0.00289658	0.00283115	0.00272849
2149	0.00298109	0.00289578	0.00282953	0.00272566
2150	0.00298106	0.00289499	0.0028279	0.00272282
