# Supplementary material for: Prospective Characterization Factors for Assessing Climate Change Impacts in Life Cycle Assessments
Source: Environ Sci Technol. 2026 Jan 21;60(4):3202–15. doi: 10.1021/acs.est.5c12391 (PMC12874512; doi:10.1021/acs.est.5c12391)
Supplement: Supplementary file 26 [file es5c12391_si_026.xlsx]

## Sheet: Sheet1
Year	REMIND-MAGPIE -SSP5 - 2.6	REMIND-MAGPIE -SSP5 - 4.5	REMIND-MAGPIE -SSP5 - 6.0	REMIND-MAGPIE -SSP5 - 8.5
2020	0.00312612	0.00312612	0.00312612	0.00312434
2021	0.0031227	0.00312266	0.00312261	0.00312022
2022	0.00311928	0.00311919	0.00311911	0.00311611
2023	0.00311586	0.00311573	0.0031156	0.00311199
2024	0.00311244	0.00311226	0.00311209	0.00310787
2025	0.00310902	0.0031088	0.00310858	0.00310376
2026	0.0031056	0.00310533	0.00310507	0.00309964
2027	0.00310218	0.00310186	0.00310156	0.00309552
2028	0.00309876	0.0030984	0.00309805	0.00309141
2029	0.00309534	0.00309493	0.00309454	0.00308729
2030	0.00309192	0.00309147	0.00309103	0.00308318
2031	0.00308898	0.00308834	0.00308773	0.00307894
2032	0.00308604	0.00308521	0.00308442	0.0030747
2033	0.0030831	0.00308208	0.00308112	0.00307046
2034	0.00308015	0.00307896	0.00307781	0.00306622
2035	0.00307721	0.00307583	0.00307451	0.00306198
2036	0.00307427	0.0030727	0.0030712	0.00305774
2037	0.00307133	0.00306957	0.0030679	0.0030535
2038	0.00306839	0.00306644	0.00306459	0.00304926
2039	0.00306545	0.00306332	0.00306129	0.00304502
2040	0.00306251	0.00306019	0.00305798	0.00304078
2041	0.00306002	0.00305756	0.00305504	0.00303677
2042	0.00305753	0.00305492	0.0030521	0.00303276
2043	0.00305505	0.00305229	0.00304917	0.00302875
2044	0.00305256	0.00304966	0.00304623	0.00302473
2045	0.00305008	0.00304703	0.00304329	0.00302072
2046	0.00304759	0.0030444	0.00304035	0.00301671
2047	0.0030451	0.00304176	0.00303741	0.0030127
2048	0.00304262	0.00303913	0.00303447	0.00300869
2049	0.00304013	0.0030365	0.00303153	0.00300468
2050	0.00303765	0.00303387	0.00302859	0.00300066
2051	0.00303519	0.00303182	0.00302623	0.00299709
2052	0.00303273	0.00302978	0.00302386	0.00299351
2053	0.00303027	0.00302774	0.0030215	0.00298993
2054	0.00302781	0.0030257	0.00301913	0.00298635
2055	0.00302535	0.00302366	0.00301677	0.00298278
2056	0.00302289	0.00302161	0.00301441	0.0029792
2057	0.00302043	0.00301957	0.00301204	0.00297562
2058	0.00301797	0.00301753	0.00300968	0.00297204
2059	0.00301551	0.00301549	0.00300731	0.00296846
2060	0.00301305	0.00301344	0.00300495	0.00296489
2061	0.00301037	0.0030118	0.00300313	0.00296172
2062	0.00300769	0.00301016	0.00300131	0.00295855
2063	0.00300501	0.00300852	0.00299949	0.00295539
2064	0.00300233	0.00300688	0.00299767	0.00295222
2065	0.00299965	0.00300525	0.00299585	0.00294906
2066	0.00299697	0.00300361	0.00299403	0.00294589
2067	0.00299429	0.00300197	0.00299221	0.00294272
2068	0.00299161	0.00300033	0.00299039	0.00293956
2069	0.00298893	0.00299869	0.00298857	0.00293639
2070	0.00298625	0.00299705	0.00298675	0.00293323
2071	0.00298364	0.00299556	0.00298534	0.00293041
2072	0.00298103	0.00299408	0.00298392	0.00292759
2073	0.00297842	0.0029926	0.00298251	0.00292477
2074	0.00297581	0.00299112	0.0029811	0.00292195
2075	0.0029732	0.00298964	0.00297969	0.00291913
2076	0.00297059	0.00298815	0.00297828	0.00291631
2077	0.00296798	0.00298667	0.00297686	0.00291349
2078	0.00296537	0.00298519	0.00297545	0.00291067
2079	0.00296276	0.00298371	0.00297404	0.00290785
2080	0.00296016	0.00298223	0.00297263	0.00290503
2081	0.00295789	0.0029809	0.00297161	0.00290256
2082	0.00295562	0.00297957	0.00297058	0.00290009
2083	0.00295336	0.00297824	0.00296956	0.00289762
2084	0.00295109	0.00297691	0.00296854	0.00289515
2085	0.00294882	0.00297558	0.00296752	0.00289269
2086	0.00294656	0.00297425	0.0029665	0.00289022
2087	0.00294429	0.00297292	0.00296547	0.00288775
2088	0.00294202	0.00297159	0.00296445	0.00288528
2089	0.00293976	0.00297026	0.00296343	0.00288281
2090	0.00293749	0.00296893	0.00296241	0.00288035
2091	0.00293554	0.00296788	0.00296182	0.00287827
2092	0.0029336	0.00296683	0.00296123	0.00287619
2093	0.00293165	0.00296579	0.00296064	0.00287411
2094	0.00292971	0.00296474	0.00296005	0.00287203
2095	0.00292776	0.00296369	0.00295946	0.00286995
2096	0.00292582	0.00296264	0.00295887	0.00286787
2097	0.00292387	0.00296159	0.00295828	0.00286579
2098	0.00292193	0.00296054	0.00295769	0.00286372
2099	0.00291998	0.00295949	0.0029571	0.00286164
2100	0.00291804	0.00295844	0.00295651	0.00285956
2101	0.00291609	0.00295739	0.00295592	0.00285748
2102	0.00291415	0.00295634	0.00295533	0.0028554
2103	0.0029122	0.00295529	0.00295474	0.00285332
2104	0.00291026	0.00295424	0.00295415	0.00285124
2105	0.00290831	0.00295319	0.00295356	0.00284916
2106	0.00290637	0.00295215	0.00295297	0.00284708
2107	0.00290442	0.0029511	0.00295238	0.002845
2108	0.00290247	0.00295005	0.00295179	0.00284293
2109	0.00290053	0.002949	0.0029512	0.00284085
2110	0.00289858	0.00294795	0.00295062	0.00283877
2111	0.00289664	0.0029469	0.00295003	0.00283669
2112	0.00289469	0.00294585	0.00294944	0.00283461
2113	0.00289275	0.0029448	0.00294885	0.00283253
2114	0.0028908	0.00294375	0.00294826	0.00283045
2115	0.00288886	0.0029427	0.00294767	0.00282837
2116	0.00288691	0.00294165	0.00294708	0.00282629
2117	0.00288497	0.0029406	0.00294649	0.00282422
2118	0.00288302	0.00293955	0.0029459	0.00282214
2119	0.00288108	0.0029385	0.00294531	0.00282006
2120	0.00287913	0.00293746	0.00294472	0.00281798
2121	0.00287719	0.00293641	0.00294413	0.0028159
2122	0.00287524	0.00293536	0.00294354	0.00281382
2123	0.0028733	0.00293431	0.00294295	0.00281174
2124	0.00287135	0.00293326	0.00294236	0.00280966
2125	0.00286941	0.00293221	0.00294177	0.00280758
2126	0.00286746	0.00293116	0.00294118	0.00280551
2127	0.00286552	0.00293011	0.00294059	0.00280343
2128	0.00286357	0.00292906	0.00294	0.00280135
2129	0.00286163	0.00292801	0.00293941	0.00279927
2130	0.00285968	0.00292696	0.00293882	0.00279719
2131	0.00285773	0.00292591	0.00293823	0.00279511
2132	0.00285579	0.00292486	0.00293764	0.00279303
2133	0.00285384	0.00292382	0.00293705	0.00279095
2134	0.0028519	0.00292277	0.00293646	0.00278887
2135	0.00284995	0.00292172	0.00293587	0.00278679
2136	0.00284801	0.00292067	0.00293528	0.00278472
2137	0.00284606	0.00291962	0.00293469	0.00278264
2138	0.00284412	0.00291857	0.0029341	0.00278056
2139	0.00284217	0.00291752	0.00293352	0.00277848
2140	0.00284023	0.00291647	0.00293293	0.0027764
2141	0.00283828	0.00291542	0.00293234	0.00277432
2142	0.00283634	0.00291437	0.00293175	0.00277224
2143	0.00283439	0.00291332	0.00293116	0.00277016
2144	0.00283245	0.00291227	0.00293057	0.00276808
2145	0.0028305	0.00291122	0.00292998	0.00276601
2146	0.00282856	0.00291017	0.00292939	0.00276393
2147	0.00282661	0.00290913	0.0029288	0.00276185
2148	0.00282467	0.00290808	0.00292821	0.00275977
2149	0.00282272	0.00290703	0.00292762	0.00275769
2150	0.00282078	0.00290598	0.00292703	0.00275561
