# Supplementary material for: Prospective Characterization Factors for Assessing Climate Change Impacts in Life Cycle Assessments
Source: Environ Sci Technol. 2026 Jan 21;60(4):3202–15. doi: 10.1021/acs.est.5c12391 (PMC12874512; doi:10.1021/acs.est.5c12391)
Supplement: Supplementary file 27 [file es5c12391_si_027.xlsx]

## Sheet: Sheet1
Flow Name	Flow Code	Characterization Factor
Methane, fossil	5f7aad3d-566c-4d0d-ad59-e765f971aa0f	30
Methane, non-fossil	baf58fc9-573c-419c-8c16-831ac03203b9	30
Methane, non-fossil	57bdb443-d4a6-423d-8024-959b8261d02e	30
Methane, non-fossil	6c977009-5c4e-4901-a4c1-ab20389cb972	30
Methane, non-fossil	258263a0-6be3-4439-bd84-efee0498b849	30
Methane, non-fossil	da1157e2-7593-4dfd-80dd-a3449b37a4d8	30
Methane, fossil	70ef743b-3ed5-4a6d-b192-fb6d62378555	30
Methane, fossil	f3bd723a-5276-4ae8-9860-b89537351a90	30
Methane, fossil	6b1b495b-70ee-4be6-b1c2-3031aa4d6add	30
Methane, fossil	0795345f-c7ae-410c-ad25-1845784c75f5	30
Methane, from soil or biomass stock	9541a975-800f-4fed-9edf-28f6e411a015	30
Methane, from soil or biomass stock	f757365c-c6fd-41fe-ad32-3594ccd97ef0	30
Methane, from soil or biomass stock	ef4566f0-60d5-4bbe-a2cb-7268a81fecd4	30
Methane, from soil or biomass stock	7f0ba7c9-341e-413d-80f6-8753727d65d1	30
Methane, from soil or biomass stock	299c6564-426e-48c3-b516-fdf301d12127	30
Dinitrogen monoxide	6dc1b46f-ee89-4495-95c4-b8a637bcd6cb	275
Dinitrogen monoxide	afd6d670-bbb0-4625-9730-04088a5b035e	275
Dinitrogen monoxide	81305cda-63f1-4c1a-99c6-2c2568550ec4	275
Dinitrogen monoxide	473826ae-125a-4b02-8c8e-c84322491d80	275
Dinitrogen monoxide	20185046-64bb-4c09-a8e7-e8a9e144ca98	275
